# Supplementary material for: Non-Categorical Analyses Identify Rotenone-Induced ‘Parkinsonian’ Rats Benefiting from Nano-Emulsified Punicic Acid (Nano-PSO) in a Phenotypically Diverse Population: Implications for Translational Neurodegenerative Therapies
Source: Int J Mol Sci. 2024 Nov 25;25(23):12635. doi: 10.3390/ijms252312635 (PMC11640963; doi:10.3390/ijms252312635)
Supplement: Supplementary file 1 [file ijms-25-12635-s001.zip]

Archive with 15 entries (15 files):
- 12 New Data Base 15.02.23_B-E.xlsx
- 3. Analisis.Rproj
- Experimental design.jpg
- g-ANOVA.R
- g-data entry(2).R
- g-data entry.R
- g-PCA.R
- g-tree.R
- Nano_PSO_v12.Rmd
- nPSO-V12-comparison.Rmd
- nPSO-V12-dendograms.Rmd
- nPSO-V12-pca.Rmd
- Patent 10,154,961.pdf
- Patent US20220339101A1.pdf
- Statistics Technical Report.pdf
