# Supplementary material for: Non-Categorical Analyses Identify Rotenone-Induced ‘Parkinsonian’ Rats Benefiting from Nano-Emulsified Punicic Acid (Nano-PSO) in a Phenotypically Diverse Population: Implications for Translational Neurodegenerative Therapies
Source: Int J Mol Sci. 2024 Nov 25;25(23):12635. doi: 10.3390/ijms252312635 (PMC11640963; doi:10.3390/ijms252312635)
Supplement: Supplementary file 1 [file ijms-25-12635-s001.zip › 12 New Data Base 15.02.23_B-E.xlsx]

## Sheet: Hoja1
						tabla33a	tabla33b
			tabla31	tabla32		tabla33		tabla35		tabla34	tabla36	tabla8	tabla2	tabla3
Group	No. Consecutivo	No.	Neurons TH+ (103)	a-synuclein (pg/ml)		[MDA] (nM)		Latency (sec)		Antioxidant Enzymatic Activity in Serum	Biochemical indicators in Blood from the Tail	mRNA Caudate	HPLC
				Caudate	S. nigra	Caudate	S. nigra	21 days	42 days				Caudate	S. nigra
Ctrl	1	R1		X	X	X
	2	R2		X	X	X
	3	R3		X	X	X
	4	R4		X	X	X
	5	R5		X	X	X		X
	6	R6		X	X	X		X
	7	R7		X	X	X		X
	8	R8		X	X	X		X
	9	R1	X					X
	10	R2	X					X
	11	R1					X
	12	R2					X
	13	R3					X
	14	R4					X
	15	R5					X
	16	R6					X
	17	R7					X
	18	R8					X
	19	R3	X					X
	20	R4	X					X
	21	R5	X					X
	22	R6	X					X
	23	R1								X	X	X
	24	R2								X	X	X
	25	R3								X	X	X
	26	R4								X	X	X
	27	R5								X	X	X
	28	R6								X	X	X
	29	R7								X	X	X
	30	R8								X	X	X
	31	R1											X
	32	R2											X	X
	33	R3											X		2,3,4 Pull
	34	R4											X
	35	R5											X	X	5,6 Pull
	36	R6											X
	37	R7											X	X	7,8 Pull
	38	R8											X	X
ROT	39	R1		X	X	X
	40	R2		X	X	X
	41	R3		X	X	X
	42	R4		X	X	X
	43	R5		X	X	X
	44	R6		X	X	X
	45	R7		X	X	X
	46	R8		X	X	X
	47	R1					X	X
	48	R2					X	X
	49	R3					X	X
	50	R4					X	X
	51	R5					X
	52	R6					X
	53	R7					X
	54	R8					X
	55	R1	X					X
	56	R2	X					X
	57	R3	X					X
	58	R4	X					X
	59	R5	X					X
	60	R6	X					X
	61	R1								X	X	X
	62	R2								X	X	X
	63	R3								X	X	X
	64	R4								X	X	X
	65	R5								X	X	X
	66	R6								X	X	X
	67	R7								X	X	X
	68	R8								X	X	X
	69	R1											X		1,7 Pull
	70	R2											X	X
	71	R3											X		2,3,4 Pull
	72	R4											X
	73	R5											X		5,6,8 Pull
	74	R6											X
	75	R7											X
	76	R8											X
ROT/nano-PSO	77	R1		X	X	X		X
	78	R2		X	X	X		X
	79	R3		X	X	X		X
	80	R4		X	X	X		X
	81	R5		X	X	X		X
	82	R6		X	X	X
	83	R7		X	X	X
	84	R8		X	X	X
	85	R1					X	X
	86	R2					X	X
	87	R3					X	X
	88	R4					X
	89	R5					X
	90	R6					X
	91	R7					X
	92	R8					X
	93	R1	X					X
	94	R2	X					X
	95	R3	X
	96	R4	X
	97	R5	X
	98	R6	X
	99	R1								X	X	X
	100	R2								X	X	X
	101	R3								X	X	X
	102	R4								X	X	X
	103	R5								X	X	X
	104	R6								X	X	X
	105	R7								X	X	X
	106	R8								X	X	X
	107	R1											X	X	1,2 Pull
	108	R2											X
	109	R3											X	X	3,4, Pull
	110	R4											X
	111	R5											X		5,7, Pull
	112	R6											X	X
	113	R7											X
	114	R8											X	X
nano-PSO/ROT	115	R1		X	X	X		X
	116	R2		X	X	X		X
	117	R3		X	X	X		X
	118	R4		X	X	X		X
	119	R5		X	X	X		X
	120	R6		X	X	X		X
	121	R7		X	X	X		X
	122	R8		X	X	X
	123	R1					X
	124	R2					X
	125	R3					X
	126	R4					X
	127	R5					X
	128	R6					X
	129	R7					X
	130	R8					X
	131	R1	X					X
	132	R2	X					X
	133	R3	X					X
	134	R4	X					X
	135	R5	X
	136	R6	X
	137	R1								X	X	X
	138	R2								X	X	X
	139	R3								X	X	X
	140	R4								X	X	X
	141	R5								X	X	X
	142	R6								X	X	X
	143	R7								X	X	X
	144	R8								X	X	X
	145	R1											X	X	1,2 Pull
	146	R2											X
	147	R3											X		3,5 Pull
	148	R4											X		4,6 Pull
	149	R5											X
	150	R6											X
	151	R7											X	X	7,8 Pull
	152	R8											X
