# Supplementary material for: Non-Categorical Analyses Identify Rotenone-Induced ‘Parkinsonian’ Rats Benefiting from Nano-Emulsified Punicic Acid (Nano-PSO) in a Phenotypically Diverse Population: Implications for Translational Neurodegenerative Therapies
Source: Int J Mol Sci. 2024 Nov 25;25(23):12635. doi: 10.3390/ijms252312635 (PMC11640963; doi:10.3390/ijms252312635)
Supplement: Supplementary file 1 [file ijms-25-12635-s001.zip › g-ANOVA.R]

# Proyecto de Gabriel Gutierrez-Ospina

# Datos
{
  # Cambiar el directorio para ubicar los archivos
  directorioDatos <- "C:/usuarios/uresti/consultoria/Gabriel/datos/"
  load(paste0(directorioDatos,'gabriel-tablas.RData'))
  
    # install.packages('readxl')
  
  library(readxl)
  library(stringr)
  library(dplyr)

  # remove.packages("ggplot2")  
  # install.packages("ggplot2")
  library(ggplot2)
  library(devtools)
  #  install_github("vqv/ggbiplot")
  library(ggbiplot)
  suppressPackageStartupMessages(library(dendextend))
  
  
  # Sobre los grupos 

  coloresGrupos <- c("green", "red", "magenta","orange")
  formaPuntoGrupo <- c(0,2,3,4)
}

# Funciones
{
  Anomalos <- function (df,nv) {
    outliers <- matrix(" |",ncol=nv,nrow=nrow(df))
    for (i in 1:nv) {
      for (grupo in grupos) {
        renglones <- (df$grupo == grupo)
        aux1 <- df[renglones,i]
        aux2 <- df[,i]
        lower_bound <- quantile(aux1, 0.01,na.rm = TRUE)
        upper_bound <- quantile(aux1, 0.99,na.rm = TRUE)
        renglones1 <- which( (aux2 < lower_bound) & renglones)
        outliers[renglones1,i] <- "-|"
        renglones1 <- which( (aux2 > upper_bound) & renglones)
        outliers[renglones1,i] <- "+|"
      }
    }
    colnames(outliers) <- paste0( colnames(df)[1:nv] ,"_Out")
    colnames(outliers) <- rep(" ",nv)
    return(outliers)
  }
  
  TablaOutliers <- function(df,nv) {
    n <- ncol(df)
    aux <- cbind(df,Anomalos(df,nv))
    return(aux[,c(as.vector(t(matrix(c(1:nv,n+1:nv),ncol=2,byrow=FALSE))),(nv+1):n)])
  }
  
  ColorGrupo <- function (s) {
    return(coloresGrupos[which(grupos == s)])
  }
  
  
}

###################################
############# ANOVA  ##############
###################################
# Archivo 3:
# "Parámetros Varios 25-01-23 Instituto de Investigaciones Biomédicas.xlsx"
###########################
# -- TABLE 1 NUMBER OF TH+ NEURONS IN S. nigra (tabla31) 
{
  cat(comment(tabla31))
  nVariables <- 3
  titulo <- "NUMBER OF TH+ NEURONS IN S. nigra"
  TablaOutliers(tabla31,nVariables)
  
  one.way <-aov(LEFT_SNPC ~ grupo,data = tabla31)
  summary(one.way)
  tukey.two.way<-TukeyHSD(one.way)
  print(tukey.two.way)
  ggplot(tabla31, aes(x=grupo, y=LEFT_SNPC,fill = grupo)) + 
    geom_boxplot()+
    ggtitle(titulo)+
    scale_fill_manual(breaks = grupos,values=coloresGrupos) +
    geom_point(aes(x=0.5,y=tabla31$LEFT_SNPC,colour=tabla31$grupo),size=4,shape=tabla31$grupo, show.legend = FALSE)+
    scale_color_manual(breaks = grupos,values = coloresGrupos)+
    scale_shape_manual(breaks = grupos,values = formaPuntoGrupo)
  
  
  one.way <-aov(RIGHT_SNPC ~ grupo,data = tabla31)
  summary(one.way)
  tukey.two.way<-TukeyHSD(one.way)
  print(tukey.two.way)
  ggplot(tabla31, aes(x=grupo, y=RIGHT_SNPC,fill = grupo)) + 
    geom_boxplot()+
    ggtitle(titulo)+
    scale_fill_manual(breaks = grupos,values=coloresGrupos) +
    geom_point(aes(x=0.5,y=tabla31$RIGHT_SNPC,colour=tabla31$grupo),size=4,shape=tabla31$grupo, show.legend = FALSE)+
    scale_color_manual(breaks = grupos,values = coloresGrupos)+
    scale_shape_manual(breaks = grupos,values = formaPuntoGrupo)
  
  one.way <-aov(TOTAL ~ grupo,data = tabla31)
  summary(one.way)
  tukey.two.way<-TukeyHSD(one.way)
  print(tukey.two.way)
  ggplot(tabla31, aes(x=grupo, y=TOTAL,fill = grupo)) + 
    geom_boxplot()+
    ggtitle("titulo")+
    scale_fill_manual(breaks = grupos,values=coloresGrupos) +
    geom_point(aes(x=0.5,y=tabla31$TOTAL,colour=tabla31$grupo),size=4,shape=tabla31$grupo, show.legend = FALSE)+
    scale_color_manual(breaks = grupos,values = coloresGrupos)+
    scale_shape_manual(breaks = grupos,values = formaPuntoGrupo)
}
###########################
# -- TABLE 2 alpha-SYNUCLEIN (tabla32) 
{
  cat(comment(tabla32))
  nVariables <- 2
  titulo <- "alpha-synuclein Concentration (pg/ml)"
  TablaOutliers(tabla32,nVariables)
  
  one.way <-aov(CAUDATE_NUCLEUS ~ grupo,data = tabla32)
  summary(one.way)
  tukey.two.way<-TukeyHSD(one.way)
  print(tukey.two.way)
  ggplot(tabla32, aes(x=grupo, y=CAUDATE_NUCLEUS,fill = grupo)) + 
    geom_boxplot()+
    ggtitle(titulo)+
    scale_fill_manual(breaks = grupos,values=coloresGrupos) +
    geom_point(aes(x=0.5,y=tabla32$CAUDATE_NUCLEUS,colour=tabla32$grupo),size=4,shape=tabla32$grupo, show.legend = FALSE)+
    scale_color_manual(breaks = grupos,values = coloresGrupos)+
    scale_shape_manual(breaks = grupos,values = formaPuntoGrupo)
  
  one.way <-aov(S._NIGRA ~ grupo,data = tabla32)
  summary(one.way)
  tukey.two.way<-TukeyHSD(one.way)
  print(tukey.two.way)
  ggplot(tabla32, aes(x=grupo, y=S._NIGRA,fill = grupo)) + 
    geom_boxplot()+
    ggtitle(titulo)+
    scale_fill_manual(breaks = grupos,values=coloresGrupos) +
    geom_point(aes(x=0.5,y=tabla32$S._NIGRA,colour=tabla32$grupo),size=4,shape=tabla32$grupo, show.legend = FALSE)+
    scale_color_manual(breaks = grupos,values = coloresGrupos)+
    scale_shape_manual(breaks = grupos,values = formaPuntoGrupo)
}
###########################
# -- TABLE 3 MDA (tabla33a tabla33b) 
{
  cat(comment(tabla33a))
  nVariables <- 1
  titulo <- "MDA Concentration (nM)"
  TablaOutliers(tabla33a,nVariables)
  
  one.way <-aov(CAUDATE_NUCLEUS ~ grupo,data = tabla33a)
  summary(one.way)
  tukey.two.way<-TukeyHSD(one.way)
  print(tukey.two.way)
  ggplot(tabla33a, aes(x=grupo, y=CAUDATE_NUCLEUS,fill = grupo)) + 
    geom_boxplot()+
    ggtitle("MDA Concentration (nM)")+
    scale_fill_manual(breaks = grupos,values=coloresGrupos) +
    geom_point(aes(x=0.5,y=tabla33a$CAUDATE_NUCLEUS,colour=tabla33a$grupo),size=4,shape=tabla33a$grupo, show.legend = FALSE)+
    scale_color_manual(breaks = grupos,values = coloresGrupos)+
    scale_shape_manual(breaks = grupos,values = formaPuntoGrupo)
  
  cat(comment(tabla33b))
  nVariables <- 1
  titulo <- "MDA Concentration (nM)"
  TablaOutliers(tabla33b,nVariables)
  
  one.way <-aov(S._NIGRA ~ grupo,data = tabla33b)
  summary(one.way)
  tukey.two.way<-TukeyHSD(one.way)
  print(tukey.two.way)
  ggplot(tabla33b, aes(x=grupo, y=S._NIGRA,fill = grupo)) + 
    geom_boxplot()+
    ggtitle("MDA Concentration (nM)")+
    scale_fill_manual(breaks = grupos,values=coloresGrupos) +
    geom_point(aes(x=0.5,y=tabla33b$S._NIGRA,colour=tabla33b$grupo),size=4,shape=tabla33b$grupo, show.legend = FALSE)+
    scale_color_manual(breaks = grupos,values = coloresGrupos)+
    scale_shape_manual(breaks = grupos,values = formaPuntoGrupo)
}
###########################
# -- TABLE 4 ANTIOXIDANT ENZYMES IN BLOOD (tabla34) 
{
  cat(comment(tabla34))
  nVariables <- 3
  titulo <- "ANTIOXIDANT ENZYMES IN BLOOD"
  TablaOutliers(tabla34,nVariables)
  
  one.way <-aov(CATALASE_SPECIFIC_ACTIVITY ~ grupo,data = tabla34)
  summary(one.way)
  tukey.two.way<-TukeyHSD(one.way)
  print(tukey.two.way)
  ggplot(tabla34, aes(x=grupo, y=CATALASE_SPECIFIC_ACTIVITY,fill = grupo)) + 
    geom_boxplot()+
    ggtitle(titulo)+
    scale_fill_manual(breaks = grupos,values=coloresGrupos) +
    geom_point(aes(x=0.5,y=tabla34$CATALASE_SPECIFIC_ACTIVITY,colour=tabla34$grupo),
               size=4,shape=tabla34$grupo, show.legend = FALSE)+
    scale_color_manual(breaks = grupos,values = coloresGrupos)+
    scale_shape_manual(breaks = grupos,values = formaPuntoGrupo)
  
  one.way <-aov(NADPH ~ grupo,data = tabla34)
  summary(one.way)
  tukey.two.way<-TukeyHSD(one.way)
  print(tukey.two.way)
  ggplot(tabla34, aes(x=grupo, y=NADPH,fill = grupo)) + 
    geom_boxplot()+
    ggtitle(titulo)+
    scale_fill_manual(breaks = grupos,values=coloresGrupos) +
    geom_point(aes(x=0.5,y=tabla34$NADPH,colour=tabla34$grupo),
               size=4,shape=tabla34$grupo, show.legend = FALSE)+
    scale_color_manual(breaks = grupos,values = coloresGrupos)+
    scale_shape_manual(breaks = grupos,values = formaPuntoGrupo)
  
  one.way <-aov(SOD_ACTIVITY ~ grupo,data = tabla34)
  summary(one.way)
  tukey.two.way<-TukeyHSD(one.way)
  print(tukey.two.way)
  ggplot(tabla34, aes(x=grupo, y=SOD_ACTIVITY,fill = grupo)) + 
    geom_boxplot()+
    ggtitle(titulo)+
    scale_fill_manual(breaks = grupos,values=coloresGrupos) +
    geom_point(aes(x=0.5,y=tabla34$SOD_ACTIVITY,colour=tabla34$grupo),
               size=4,shape=tabla34$grupo, show.legend = FALSE)+
    scale_color_manual(breaks = grupos,values = coloresGrupos)+
    scale_shape_manual(breaks = grupos,values = formaPuntoGrupo)
  
}
###########################
# -- TABLE 5 LATENCY (tabla35) 
{
  cat(comment(tabla35))
  nVariables <- 2
  titulo <- "Latency (sec)"
  TablaOutliers(tabla35,nVariables)
  
  
  one.way <-aov(LAT_21 ~ grupo,data = tabla35)
  summary(one.way)
  tukey.two.way<-TukeyHSD(one.way)
  print(tukey.two.way)
  ggplot(tabla35, aes(x=grupo, y=LAT_21,fill = grupo)) + 
    geom_boxplot()+
    ggtitle(titulo)+
    scale_fill_manual(breaks = grupos,values=coloresGrupos) +
    geom_point(aes(x=0.5,y=tabla35$LAT_21,colour=tabla35$grupo),
               size=4,shape=tabla35$grupo, show.legend = FALSE)+
    scale_color_manual(breaks = grupos,values = coloresGrupos)+
    scale_shape_manual(breaks = grupos,values = formaPuntoGrupo)
  
  one.way <-aov(LAT_42 ~ grupo,data = tabla35)
  summary(one.way)
  tukey.two.way<-TukeyHSD(one.way)
  print(tukey.two.way)
  ggplot(tabla35, aes(x=grupo, y=LAT_42,fill = grupo)) + 
    geom_boxplot()+
    ggtitle(titulo)+
    scale_fill_manual(breaks = grupos,values=coloresGrupos) +
    geom_point(aes(x=0.5,y=tabla35$LAT_42,colour=tabla35$grupo),
               size=4,shape=tabla35$grupo, show.legend = FALSE)+
    scale_color_manual(breaks = grupos,values = coloresGrupos)+
    scale_shape_manual(breaks = grupos,values = formaPuntoGrupo)
  
}
###########################
# -- TABLE 6  BIOCHEMICAL INDICATORS (tabla36) 
{
  cat(comment(tabla36))
  nVariables <- 3
  titulo <- "BIOCHEMICAL INDICATORS"
  TablaOutliers(tabla36,nVariables)
  
  one.way <-aov(GLUCOSE ~ grupo,data = tabla36)
  summary(one.way)
  tukey.two.way<-TukeyHSD(one.way)
  print(tukey.two.way)
  ggplot(tabla36, aes(x=grupo, y=GLUCOSE,fill = grupo)) + 
    geom_boxplot()+
    ggtitle(titulo)+
    scale_fill_manual(breaks = grupos,values=coloresGrupos) +
    geom_point(aes(x=0.5,y=tabla36$GLUCOSE,colour=tabla36$grupo),
               size=4,shape=tabla36$grupo, show.legend = FALSE)+
    scale_color_manual(breaks = grupos,values = coloresGrupos)+
    scale_shape_manual(breaks = grupos,values = formaPuntoGrupo)
  
  one.way <-aov(TRIGLYCERIDES ~ grupo,data = tabla36)
  summary(one.way)
  tukey.two.way<-TukeyHSD(one.way)
  print(tukey.two.way)
  ggplot(tabla36, aes(x=grupo, y=TRIGLYCERIDES,fill = grupo)) + 
    geom_boxplot()+
    ggtitle(titulo)+
    scale_fill_manual(breaks = grupos,values=coloresGrupos) +
    geom_point(aes(x=0.5,y=tabla36$TRIGLYCERIDES,colour=tabla36$grupo),
               size=4,shape=tabla36$grupo, show.legend = FALSE)+
    scale_color_manual(breaks = grupos,values = coloresGrupos)+
    scale_shape_manual(breaks = grupos,values = formaPuntoGrupo)
  
  one.way <-aov(CHOLESTEROL ~ grupo,data = tabla36)
  summary(one.way)
  tukey.two.way<-TukeyHSD(one.way)
  print(tukey.two.way)
  ggplot(tabla36, aes(x=grupo, y=CHOLESTEROL,fill = grupo)) + 
    geom_boxplot()+
    ggtitle(titulo)+
    scale_fill_manual(breaks = grupos,values=coloresGrupos) +
    geom_point(aes(x=0.5,y=tabla36$CHOLESTEROL,colour=tabla36$grupo),
               size=4,shape=tabla36$grupo, show.legend = FALSE)+
    scale_color_manual(breaks = grupos,values = coloresGrupos)+
    scale_shape_manual(breaks = grupos,values = formaPuntoGrupo)
}

###################################
###################################
###################################
# Archivo 2:
# "HPLC 24.01.23 Instituto Mexicano de Psiquiatría.xlsx"
###########################
# -- TABLE 2 alpha-SYNUCLEIN (tabla2) 
{
  cat(comment(tabla2))
  nVariables <- 4
  titulo <- "NEUROTRANSMITERS AND METABOLITES IN Caudate nucleus"
  TablaOutliers(tabla2,nVariables)
  
  one.way <-aov(CN_DA ~ grupo,data = tabla2)
  summary(one.way)
  tukey.two.way<-TukeyHSD(one.way)
  print(tukey.two.way)
  ggplot(tabla2, aes(x=grupo, y=CN_DA,fill = grupo)) + 
    geom_boxplot()+
    ggtitle(titulo)+
    scale_fill_manual(breaks = grupos,values=coloresGrupos) +
    geom_point(aes(x=0.5,y=tabla2$CN_DA,colour=tabla2$grupo),size=4,shape=tabla2$grupo, show.legend = FALSE)+
    scale_color_manual(breaks = grupos,values = coloresGrupos)+
    scale_shape_manual(breaks = grupos,values = formaPuntoGrupo)
  
  one.way <-aov(CN_DOPAC ~ grupo,data = tabla2)
  summary(one.way)
  tukey.two.way<-TukeyHSD(one.way)
  print(tukey.two.way)
  ggplot(tabla2, aes(x=grupo, y=CN_DOPAC,fill = grupo)) + 
    geom_boxplot()+
    ggtitle(titulo)+
    scale_fill_manual(breaks = grupos,values=coloresGrupos) +
    geom_point(aes(x=0.5,y=tabla2$CN_DOPAC,colour=tabla2$grupo),size=4,shape=tabla2$grupo, show.legend = FALSE)+
    scale_color_manual(breaks = grupos,values = coloresGrupos)+
    scale_shape_manual(breaks = grupos,values = formaPuntoGrupo)
  
  one.way <-aov(CN_DA_DOPAC ~ grupo,data = tabla2)
  summary(one.way)
  tukey.two.way<-TukeyHSD(one.way)
  print(tukey.two.way)
  ggplot(tabla2, aes(x=grupo, y=CN_DA_DOPA,fill = grupo)) + 
    geom_boxplot()+
    ggtitle(titulo)+
    scale_fill_manual(breaks = grupos,values=coloresGrupos) +
    geom_point(aes(x=0.5,y=tabla2$CN_DA_DOPA,colour=tabla2$grupo),size=4,shape=tabla2$grupo, show.legend = FALSE)+
    scale_color_manual(breaks = grupos,values = coloresGrupos)+
    scale_shape_manual(breaks = grupos,values = formaPuntoGrupo)
  
  one.way <-aov(CN_5HT ~ grupo,data = tabla2)
  summary(one.way)
  tukey.two.way<-TukeyHSD(one.way)
  print(tukey.two.way)
  ggplot(tabla2, aes(x=grupo, y=CN_5HT,fill = grupo)) + 
    geom_boxplot()+
    ggtitle(titulo)+
    scale_fill_manual(breaks = grupos,values=coloresGrupos) +
    geom_point(aes(x=0.5,y=tabla2$CN_5HT,colour=tabla2$grupo),size=4,shape=tabla2$grupo, show.legend = FALSE)+
    scale_color_manual(breaks = grupos,values = coloresGrupos)+
    scale_shape_manual(breaks = grupos,values = formaPuntoGrupo)
}
###########################
# -- TABLE 3 alpha-SYNUCLEIN (tabla2) 
{
  cat(comment(tabla3))
  nVariables <- 4
  titulo <- "NEUROTRANSMITERS AND METABOLITES IN  S. nigra"
  TablaOutliers(tabla3,nVariables)
  
  one.way <-aov(SN_DA ~ grupo,data = tabla3)
  summary(one.way)
  tukey.two.way<-TukeyHSD(one.way)
  print(tukey.two.way)
  ggplot(tabla3, aes(x=grupo, y=SN_DA,fill = grupo)) + 
    geom_boxplot()+
    ggtitle(titulo)+
    scale_fill_manual(breaks = grupos,values=coloresGrupos) +
    geom_point(aes(x=0.5,y=tabla3$SN_DA,colour=tabla3$grupo),size=4,shape=tabla3$grupo, show.legend = FALSE)+
    scale_color_manual(breaks = grupos,values = coloresGrupos)+
    scale_shape_manual(breaks = grupos,values = formaPuntoGrupo)
  
  one.way <-aov(SN_DOPAC ~ grupo,data = tabla3)
  summary(one.way)
  tukey.two.way<-TukeyHSD(one.way)
  print(tukey.two.way)
  ggplot(tabla3, aes(x=grupo, y=SN_DOPAC,fill = grupo)) + 
    geom_boxplot()+
    ggtitle(titulo)+
    scale_fill_manual(breaks = grupos,values=coloresGrupos) +
    geom_point(aes(x=0.5,y=tabla3$SN_DOPAC,colour=tabla3$grupo),size=4,shape=tabla2$grupo, show.legend = FALSE)+
    scale_color_manual(breaks = grupos,values = coloresGrupos)+
    scale_shape_manual(breaks = grupos,values = formaPuntoGrupo)
  
  one.way <-aov(SN_DA_DOPA ~ grupo,data = tabla3)
  summary(one.way)
  tukey.two.way<-TukeyHSD(one.way)
  print(tukey.two.way)
  ggplot(tabla3, aes(x=grupo, y=SN_DA_DOPA,fill = grupo)) + 
    geom_boxplot()+
    ggtitle(titulo)+
    scale_fill_manual(breaks = grupos,values=coloresGrupos) +
    geom_point(aes(x=0.5,y=tabla3$SN_DA_DOPA,colour=tabla3$grupo),
               size=4,shape=tabla3$grupo, show.legend = FALSE)+
    scale_color_manual(breaks = grupos,values = coloresGrupos)+
    scale_shape_manual(breaks = grupos,values = formaPuntoGrupo)
  
  one.way <-aov(SN_5HT ~ grupo,data = tabla3)
  summary(one.way)
  tukey.two.way<-TukeyHSD(one.way)
  print(tukey.two.way)
  ggplot(tabla3, aes(x=grupo, y=SN_5HT,fill = grupo)) + 
    geom_boxplot()+
    ggtitle(titulo)+
    scale_fill_manual(breaks = grupos,values=coloresGrupos) +
    geom_point(aes(x=0.5,y=tabla3$SN_5HT,colour=tabla3$grupo),
               size=4,shape=tabla3$grupo, show.legend = FALSE)+
    scale_color_manual(breaks = grupos,values = coloresGrupos)+
    scale_shape_manual(breaks = grupos,values = formaPuntoGrupo)
}


###################################
###################################
###################################
# Archivo 1:
# "Expresión relativa 24-01-23 Instituto Politécnico Nacional.xlsx"
###########################
# -- TABLE 8  GENE RELATIVE EXPRESSION IN Caudate nucleus (tabla8) 
{
  cat(comment(tabla8))
  nVariables <- 7
  titulo <- "GENE RELATIVE EXPRESSION IN Caudate nucleus"
  TablaOutliers(tabla8,nVariables)
  
  one.way <-aov(CAT ~ grupo,data = tabla8)
  summary(one.way)
  tukey.two.way<-TukeyHSD(one.way)
  print(tukey.two.way)
  ggplot(tabla8, aes(x=grupo, y=CAT,fill = grupo)) + 
    geom_boxplot()+
    ggtitle(titulo)+
    scale_fill_manual(breaks = grupos,values=coloresGrupos) +
    geom_point(aes(x=0.5,y=tabla8$CAT,colour=tabla8$grupo),
               size=4,shape=tabla8$grupo, show.legend = FALSE)+
    scale_color_manual(breaks = grupos,values = coloresGrupos)+
    scale_shape_manual(breaks = grupos,values = formaPuntoGrupo)

  one.way <-aov(GPX1 ~ grupo,data = tabla8)
  summary(one.way)
  tukey.two.way<-TukeyHSD(one.way)
  print(tukey.two.way)
  ggplot(tabla8, aes(x=grupo, y=GPX1,fill = grupo)) + 
    geom_boxplot()+
    ggtitle(titulo)+
    scale_fill_manual(breaks = grupos,values=coloresGrupos) +
    geom_point(aes(x=0.5,y=tabla8$GPX1,colour=tabla8$grupo),
               size=4,shape=tabla8$grupo, show.legend = FALSE)+
    scale_color_manual(breaks = grupos,values = coloresGrupos)+
    scale_shape_manual(breaks = grupos,values = formaPuntoGrupo)
  
  one.way <-aov(SOD ~ grupo,data = tabla8)
  summary(one.way)
  tukey.two.way<-TukeyHSD(one.way)
  print(tukey.two.way)
  ggplot(tabla8, aes(x=grupo, y=SOD,fill = grupo)) + 
    geom_boxplot()+
    ggtitle(titulo)+
    scale_fill_manual(breaks = grupos,values=coloresGrupos) +
    geom_point(aes(x=0.5,y=tabla8$SOD,colour=tabla8$grupo),
               size=4,shape=tabla8$grupo, show.legend = FALSE)+
    scale_color_manual(breaks = grupos,values = coloresGrupos)+
    scale_shape_manual(breaks = grupos,values = formaPuntoGrupo)

  one.way <-aov(SNCA ~ grupo,data = tabla8)
  summary(one.way)
  tukey.two.way<-TukeyHSD(one.way)
  print(tukey.two.way)
  ggplot(tabla8, aes(x=grupo, y=SNCA,fill = grupo)) + 
    geom_boxplot()+
    ggtitle(titulo)+
    scale_fill_manual(breaks = grupos,values=coloresGrupos) +
    geom_point(aes(x=0.5,y=tabla8$SNCA,colour=tabla8$grupo),
               size=4,shape=tabla8$grupo, show.legend = FALSE)+
    scale_color_manual(breaks = grupos,values = coloresGrupos)+
    scale_shape_manual(breaks = grupos,values = formaPuntoGrupo)
  
  one.way <-aov(TH ~ grupo,data = tabla8)
  summary(one.way)
  tukey.two.way<-TukeyHSD(one.way)
  print(tukey.two.way)
  ggplot(tabla8, aes(x=grupo, y=TH,fill = grupo)) + 
    geom_boxplot()+
    ggtitle(titulo)+
    scale_fill_manual(breaks = grupos,values=coloresGrupos) +
    geom_point(aes(x=0.5,y=tabla8$TH,colour=tabla8$grupo),
               size=4,shape=tabla8$grupo, show.legend = FALSE)+
    scale_color_manual(breaks = grupos,values = coloresGrupos)+
    scale_shape_manual(breaks = grupos,values = formaPuntoGrupo)
  
  one.way <-aov(GLUT3 ~ grupo,data = tabla8)
  summary(one.way)
  tukey.two.way<-TukeyHSD(one.way)
  print(tukey.two.way)
  ggplot(tabla8, aes(x=grupo, y=GLUT3,fill = grupo)) + 
    geom_boxplot()+
    ggtitle(titulo)+
    scale_fill_manual(breaks = grupos,values=coloresGrupos) +
    geom_point(aes(x=0.5,y=tabla8$GLUT3,colour=tabla8$grupo),
               size=4,shape=tabla8$grupo, show.legend = FALSE)+
    scale_color_manual(breaks = grupos,values = coloresGrupos)+
    scale_shape_manual(breaks = grupos,values = formaPuntoGrupo)
  
  one.way <-aov(GLUT4 ~ grupo,data = tabla8)
  summary(one.way)
  tukey.two.way<-TukeyHSD(one.way)
  print(tukey.two.way)
  ggplot(tabla8, aes(x=grupo, y=GLUT4,fill = grupo)) + 
    geom_boxplot()+
    ggtitle(titulo)+
    scale_fill_manual(breaks = grupos,values=coloresGrupos) +
    geom_point(aes(x=0.5,y=tabla8$GLUT4,colour=tabla8$grupo),
               size=4,shape=tabla8$grupo, show.legend = FALSE)+
    scale_color_manual(breaks = grupos,values = coloresGrupos)+
    scale_shape_manual(breaks = grupos,values = formaPuntoGrupo)
  
}
