# Supplementary material for: Non-Categorical Analyses Identify Rotenone-Induced ‘Parkinsonian’ Rats Benefiting from Nano-Emulsified Punicic Acid (Nano-PSO) in a Phenotypically Diverse Population: Implications for Translational Neurodegenerative Therapies
Source: Int J Mol Sci. 2024 Nov 25;25(23):12635. doi: 10.3390/ijms252312635 (PMC11640963; doi:10.3390/ijms252312635)
Supplement: Supplementary file 1 [file ijms-25-12635-s001.zip › g-data entry.R]

#### Instituto de Investigaciones Biométicas
#### Dr. Gabriel Gutiérrez-Ospina
#
# Datos
{
  # install.packages('readxl')
  
  library(readxl)
  library(stringr)
  library(dplyr)
  
#  library(ggplot2)
#  library(devtools)
#  install_github("vqv/ggbiplot")
#  library(ggbiplot)
#  suppressPackageStartupMessages(library(dendextend))
  
  # Cambiar el directorio para ubicar los archivos
  directorioDatos <- "C:/usuarios/uresti/consultoria/Gabriel/datos/"
  
  # Nombres de los grupos 
  nombreG1 <- "Ctrl"
  nombreG2 <- "ROT"
  nombreG3 <- "ROT/nano_PSO"
  nombreG4 <- "nano_PSO/ROT"
  grupos <- c(nombreG1,nombreG2,nombreG3,nombreG4)
#  coloresGrupos <- c("green", "red", "magenta","orange")
#  formaPuntoGrupo <- c(0,2,3,4)
  
}

# Datos del archivo 1: Expresión relativa
# dataframes:
# -------
# tabla8: TABLE 8  GENE RELATIVE EXPRESSION IN Caudate nucleus
# Variables: CAT, GPX1, SOD, SNCA, TH, GLUT3, GLUT4
# -------
{
  file1 <- "Expresión relativa 24-01-23 Instituto Politécnico Nacional.xlsx"
  
  # Rango determinado via exploración con excel del archivo
  rangoTabla <- "A3:AG10" 
  aux1 <- read_excel(paste0(directorioDatos,file1),
                     range =  rangoTabla
                     )
  
  tabla8 <- as.data.frame( t(aux1[,2:ncol(aux1)]) )
  colnames(tabla8) <- sapply(as.vector(as.matrix(aux1[,1])), function (s) toupper(gsub("/| |-", "_", s)))
#  colnames(tabla8) <- as.vector(as.matrix(aux1[,1]))

  # Grupos declarados por exploración con excel del archivo
  tabla8$grupo <- as.factor(c(rep(nombreG1,8),
                              rep(nombreG2,8),
                              rep(nombreG3,8),
                              rep(nombreG4,8)))
  
  # tabla8$nombre <- str_extract(rownames(tabla8),"R[0-9]+")
  
  ###############################################
  # Datos obtenidos de acuerdo al archivo
  #  => 12 NUEVA BASE DE DATOS 15.02.23.xlsx  <=
  tabla8$id <- c( 23:30,
                  61:68,
                  99:106,
                  137:144)
  rownames(tabla8) <- tabla8$id
  ###############################################
  
  
  nombresVariables <- colnames(tabla8)
  remove(aux1)
  comment(tabla8) <- paste0("Archivo de los datos:",file1,
                            "\nRango de la tabla:",rangoTabla,
                            "\nDescripción: TABLE 8  GENE RELATIVE EXPRESSION IN Caudate nucleus",
                            "\nVariables: Col 1:\"CAT\": ",nombresVariables[1],
                            "\n           Col 2:\"GPX1\", ",nombresVariables[2],
                            "\n           Col 3:\"SOD\", ",nombresVariables[3],
                            "\n           Col 4:\"SNCA\", ",nombresVariables[4],
                            "\n           Col 5:\"TH\", ",nombresVariables[5],
                            "\n           Col 6:\"GLUT3\", ",nombresVariables[6],
                            "\n           Col 7:\"GLUT4\"",nombresVariables[7]
                            )
  cat(comment(tabla8))
  
}

# Datos del archivo 2: HPLC
# dataframes: 
# -------
# tabla2: TABLE 2 NEUROTRANSMITERS AND METABOLITES IN Caudate nucleus
# Variables: DA, DOPAC, DA/DOPA, 5HT
# -------
# tabla3: TABLE 3 NEUROTRANSMITERS AND METABOLITES IN  S. nigra
# Variables: DA, DOPAC, DA/DOPA, 5HT
# -------
{
  file2 <- "HPLC 24.01.23 Instituto Mexicano de Psiquiatría.xlsx"
  
  # Rango determinado via exploración con excel del archivo
  rangoTabla <- "B4:AH8" 
  aux1 <- read_excel(paste0(directorioDatos,file2),range = rangoTabla)
  
  tabla2 <- as.data.frame( t(aux1[,2:ncol(aux1)]) )
  colnames(tabla2) <- sapply(as.vector(as.matrix(aux1[,1])), function (s) paste0("CN_",toupper(gsub("/| |-", "_", s))))

  # Grupos declarados por exploración con excel del archivo
  tabla2$grupo <- as.factor(c(rep(nombreG1,8),
                              rep(nombreG2,8),
                              rep(nombreG3,8),
                              rep(nombreG4,8)))
  
  # tabla2$nombre <- str_extract(rownames(tabla2),"R[0-9]+")
  
  ###############################################
  # Datos obtenidos de acuerdo al archivo
  #  => 12 NUEVA BASE DE DATOS 15.02.23.xlsx  <=
  tabla2$id <- c( 31:38,
                  69:76,
                  107:114,
                  145:152)
  rownames(tabla2) <- tabla2$id
  
  
  nombresVariables <- colnames(tabla2)
  
  comment(tabla2) <- paste0("Archivo de los datos:",file2,
                            "\nRango de la tabla:",rangoTabla,
                            "\nDescripción: TABLE 2 NEUROTRANSMITERS AND METABOLITES IN Caudate nucleus",
                            "\nNota: Concentration (pmoles/mg tissue)",
                            "\nVariables: Col 1:\"DA\": ",nombresVariables[1],
                            "\n           Col 2:\"DOPAC\": ",nombresVariables[2],
                            "\n           Col 3:\"DA_DOPA\": ",nombresVariables[3],
                            "\n           Col 4:\"5HT\": ",nombresVariables[4]
                            
  )
  cat(comment(tabla2))

  
  # Rango determinado via exploración con excel del archivo
  rangoTabla <- "B13:AH17"
  aux1 <- read_excel(paste0(directorioDatos,file2),range = rangoTabla)
  tabla3 <- as.data.frame( t(aux1[,2:ncol(aux1)]) )
  colnames(tabla3) <- sapply(as.vector(as.matrix(aux1[,1])), function (s) paste0("SN_",toupper(gsub("/| |-", "_", s))))
  rownames(tabla3) <- c(paste0("G1R",1:8),paste0("G2R",1:8),paste0("G3R",1:8),paste0("G4R",1:8))

  # Grupos declarados por exploración con excel del archivo
  tabla3$grupo <- as.factor(c(rep(nombreG1,8),
                               rep(nombreG2,8),
                               rep(nombreG3,8),
                               rep(nombreG4,8)))
  
  # tabla3$nombre <- c(paste0("R",1:8),paste0("R",1:8),paste0("R",1:8),paste0("R",1:8))
  
  # Ajuste de nombres por los pools
  tabla3['G1R2',] <- tabla3['G1R1',] 
  tabla3[c('G1R2','G1R4'),] <- tabla3['G1R3',] 
  tabla3['G1R6',] <- tabla3['G1R5',] 
  tabla3['G1R8',] <- tabla3['G1R7',] 
  
  tabla3['G2R7',] <- tabla3['G2R1',] 
  tabla3[c('G2R2','G2R4'),] <- tabla3['G2R3',] 
  tabla3[c('G2R6','G2R8'),] <- tabla3['G2R5',] 
  
  tabla3['G3R2',] <- tabla3['G3R1',] 
  tabla3['G3R4',] <- tabla3['G3R3',] 
  tabla3['G3R6',] <- tabla3['G3R5',] 
  
  tabla3['G4R2',] <- tabla3['G4R1',] 
  tabla3[c('G4R4','G4R6'),] <- tabla3['G4R5',] 
  tabla3['G4R5',] <- tabla3['G4R3',] 
  
  tabla3['G4R8',] <- tabla3['G4R7',] 
  

  nombresVariables <- colnames(tabla3)
  
  # tabla3$nombre <- c(paste0("R",1:8),paste0("R",1:8),paste0("R",1:8),paste0("R",1:8))
  
  ###############################################
  # Datos obtenidos de acuerdo al archivo
  #  => 12 NUEVA BASE DE DATOS 15.02.23.xlsx  <=
  tabla3$id <- c( 31:38,
                  69:76,
                  107:114,
                  145:152)
  
  rownames(tabla3) <- tabla3$id
  nombresVariables <- colnames(tabla3)
  
  comment(tabla3) <- paste0("Archivo de los datos: ",file2,
                            "\nRango de la tabla: ",rangoTabla,
                            "\nDescripción: TABLE 3 NEUROTRANSMITERS AND METABOLITES IN  S. nigra",
                            "\nNota: Concentration (pmoles/mg tissue)",
                            "\nVariables: Col 1:\"DA\": ",nombresVariables[1],
                            "\n           Col 2:\"DOPAC\": ",nombresVariables[2],
                            "\n           Col 3:\"DA/DOPA\": ",nombresVariables[3],
                            "\n           Col 4:\"5HT\": ",nombresVariables[4],
                             "\n*** NOTA: Revisar vs excel original por la defición de pools ***"
  )
  cat(comment(tabla3))
  remove(aux1)
}


# Datos del archivo 3: HPLC
# dataframes: 
# -------
# tabla31: TABLE 1 NUMBER OF TH+ NEURONS IN S. nigra
# Variables: LeftSNpc, RightSNpc, Total
# -------
# tabla32: TABLE 2 a-SYNUCLEIN
# Variables: Caudatenucleus, S.nigra
# -------
# tabla33: TABLE 3 MDA
# Variables: Caudatenucleus, S.nigra
# -------
# tabla34: TABLE 4 ANTIOXIDANT ENZYMES IN BLOOD 
# Variables: Catalasespecificactivity, NADPH, SODActivity
# -------
# tabla35: TABLE 5 LATENCY
# Variables: LAT21, LAT_42
# -------
# tabla36: TABLE 6  BIOCHEMICAL INDICATORS 
# Variables: GLUCOSE,TRIGLYCERIDES,CHOLESTEROL
{
  file3 <- "Parámetros Varios 25-01-23 Instituto de Investigaciones Biomédicas.xlsx"
  
  # Rango determinado via exploración con excel del archivo
  rangoTabla <- "B3:Z6"
  aux1 <- read_excel(paste0(directorioDatos,file3),range = rangoTabla)
  
  tabla31 <- as.data.frame( t(aux1[,2:ncol(aux1)]) )
  
  colnames(tabla31) <- as.vector(sapply(as.vector(as.matrix(aux1[,1])),function (s) {toupper(gsub("/| |- ", "_", s))}))
  
  # Grupos declarados por exploración con excel del archivo
  tabla31$grupo <- as.factor(c(rep(nombreG1,6),
                              rep(nombreG2,6),
                              rep(nombreG3,6),
                              rep(nombreG4,6)))
  
  # tabla31$nombre <- c(paste0("R",1:6),paste0("R",1:6),paste0("R",1:6),paste0("R",1:6))
  
  ###############################################
  # Datos obtenidos de acuerdo al archivo
  #  => 12 NUEVA BASE DE DATOS 15.02.23.xlsx  <=
  tabla31$id <- c(9:10,19:22,
                  55:60,
                  93:98,
                  131:136)
  rownames(tabla31) <- tabla31$id
  
  nombresVariables <- colnames(tabla31)
  
  comment(tabla31) <- paste0("Archivo de los datos: ",file3,
                             "\nRango de la tabla: ",rangoTabla,
                             "\nDescripción: TABLE 1 NUMBER OF TH+ NEURONS IN S. nigra",
                             "\nNota: Mean of TH+ Neurons (10^3)",
                             "\nVariables: Col 1:\"Left SNpc\": ",nombresVariables[1],
                             "\n           Col 2:\"Right SNpc\": ",nombresVariables[2],
                             "\n           Col 3:\"Total\": ",nombresVariables[3]
  )
  cat(comment(tabla31))
  
  rangoTabla <- "B12:AH14"
  aux1 <- read_excel(paste0(directorioDatos,file3),range = rangoTabla)
  tabla32 <- as.data.frame( t(aux1[,2:ncol(aux1)]) )
  colnames(tabla32) <- as.vector(sapply(as.vector(as.matrix(aux1[,1])),function (s) {toupper(gsub("/| |-", "_", s))}))
  # Grupos declarados por exploración con excel del archivo
  tabla32$grupo <- as.factor(c(rep(nombreG1,8),
                               rep(nombreG2,8),
                               rep(nombreG3,8),
                               rep(nombreG4,8)))
  
  # tabla32$nombre <- c(paste0("R",1:8),paste0("R",1:8),paste0("R",1:8),paste0("R",1:8))
  
  ###############################################
  # Datos obtenidos de acuerdo al archivo
  #  => 12 NUEVA BASE DE DATOS 15.02.23.xlsx  <=
  tabla32$id <- c(1:8,
                  39:46,
                  77:84,
                  115:122)
  
  rownames(tabla32) <-  tabla32$id
  nombresVariables <- colnames(tabla32)
  
  comment(tabla32) <- paste0("Archivo de los datos: ",file3,
                             "\nRango de la tabla: ",rangoTabla,
                             "\nDescripción: TABLE 2 alpha-SYNUCLEIN",
                             "\nNota: alpha-synuclein Concentration (pg/ml)",
                             "\nVariables: Col 1:\"Caudate nucleus\": ",nombresVariables[1],
                             "\n           Col 2:\"S. nigra\": ",nombresVariables[2]
  )
  cat(comment(tabla32))
  
  rangoTabla <- "B20:AH22"
  aux1 <- read_excel(paste0(directorioDatos,file3),range = rangoTabla)
  tabla33 <- as.data.frame( t(aux1[,2:ncol(aux1)]) )
  colnames(tabla33) <- as.vector(sapply(as.vector(as.matrix(aux1[,1])),function (s) {toupper(gsub("/| |-", "_", s))}))
  # Grupos declarados por exploración con excel del archivo
  tabla33$grupo <- as.factor(c(rep(nombreG1,8),
                              rep(nombreG2,8),
                              rep(nombreG3,8),
                              rep(nombreG4,8)))
  tabla33$id <- c(1:8,
                   39:46,
                   77:84,
                   115:122)

  # tabla33$nombre <- str_extract(rownames(tabla33),"R[0-9]+")
  
  tabla33a <- as.data.frame(tabla33[,c(1,3,4)])
  tabla33b <- as.data.frame(tabla33[,c(2,3,4)])
  
  ###############################################
  # Datos obtenidos de acuerdo al archivo
  #  => 12 NUEVA BASE DE DATOS 15.02.23.xlsx  <=
  tabla33a$id <- c(1:8,
                  39:46,
                  77:84,
                  115:122)
  rownames(tabla33a) <-  tabla33a$id
  
  tabla33b$id <- c(11:18,
                   47:54,
                   85:92,
                   123:130)
  rownames(tabla33b) <-  tabla33b$id
  
  nombresVariables <- colnames(tabla33)
  
  comment(tabla33a) <- paste0("Archivo de los datos: ",file3,
                             "\nRango de la tabla: ",rangoTabla,
                             "\nDescripción: TABLE 3 MDA - I",
                             "\nNota: MDA Concentration (nM)",
                             "\nVariables: Col 1:\"Caudate nucleus\": ",nombresVariables[1]
  )
  comment(tabla33b) <- paste0("Archivo de los datos: ",file3,
                              "\nRango de la tabla: ",rangoTabla,
                              "\nDescripción: TABLE 3 MDA - II",
                              "\nNota: MDA Concentration (nM)",
                              "\nVariables: Col 1:\"S. nigra\": ",nombresVariables[2]
  )
  
  cat(comment(tabla33a))
  cat(comment(tabla33b))
  
  rangoTabla <- "B28:AH31"
  aux1 <- read_excel(paste0(directorioDatos,file3),range = rangoTabla)
  tabla34 <- as.data.frame( t(aux1[,2:ncol(aux1)]) )
  colnames(tabla34) <- as.vector(sapply(as.vector(as.matrix(aux1[,1])),
                                          function (s) {
                                            toupper(gsub("/| |-", "_", str_trim(gsub("\\s*\\([^\\)]+\\)","",s))))
                                            }))
  
  # Grupos declarados por exploración con excel del archivo
  tabla34$grupo <- as.factor(c(rep(nombreG1,8),
                               rep(nombreG2,8),
                               rep(nombreG3,8),
                               rep(nombreG4,8)))
  
  # tabla34$nombre <- str_extract(rownames(tabla34),"R[0-9]+")
  
  ###############################################
  # Datos obtenidos de acuerdo al archivo
  #  => 12 NUEVA BASE DE DATOS 15.02.23.xlsx  <=
  tabla34$id <- c(23:30,
                  61:68,
                  99:106,
                  137:144)
  rownames(tabla34) <-  tabla34$id
  

  nombresVariables <- colnames(tabla34)
  comment(tabla34) <- paste0("Archivo de los datos: ",file3,
                             "\nRango de la tabla: ",rangoTabla,
                             "\nDescripción: TABLE 4 ANTIOXIDANT ENZYMES IN BLOOD ",
                             "\nNota: Antioxidant Enzymatic Activity",
                             "\nVariables: Col 1:\"Catalase specific activity (mU/ml)\": ",nombresVariables[1],
                             "\n           Col 2:\"(GPx activity product)NADPH (nmol/ml)\": ",nombresVariables[2],
                             "\n           Col 3:\"SOD Activity (% inhibition rate)\": ",nombresVariables[3]
  )
  cat(comment(tabla34))
  
  
  rangoTabla <- "B37:AH40"
  aux1 <- read_excel(paste0(directorioDatos,file3),range = rangoTabla)
  tabla36 <- as.data.frame( t(aux1[,2:ncol(aux1)]) )
  colnames(tabla36) <- as.vector(sapply(as.vector(as.matrix(aux1[,1])),
                                        function (s) {
                                          toupper(gsub("/| |-", "_", str_trim(gsub("\\s*\\([^\\)]+\\)","",s))))                                          
                                          }))
  # Grupos declarados por exploración con excel del archivo
  tabla36$grupo <- as.factor(c(rep(nombreG1,8),
                               rep(nombreG2,8),
                               rep(nombreG3,8),
                               rep(nombreG4,8)))
  
  # tabla36$nombre <- str_extract(rownames(tabla36),"R[0-9]+")
  
  ###############################################
  # Datos obtenidos de acuerdo al archivo
  #  => 12 NUEVA BASE DE DATOS 15.02.23.xlsx  <=
  tabla36$id <- c(23:30,
                  61:68,
                  99:106,
                  137:144)
  rownames(tabla36) <-  tabla36$id
  
  nombresVariables <- colnames(tabla36)
  comment(tabla36) <- paste0("Archivo de los datos: ",file3,
                             "\nRango de la tabla: ",rangoTabla,
                             "\nDescripción: TABLE 6  BIOCHEMICAL INDICATORS ",
                             "\nNota: Biochemical indicators",
                             "\nVariables: Col 1:\"GLUCOSE (mmol/L)\": ",nombresVariables[1],
                             "\n           Col 2:\"TRIGLYCERIDES (mmol/L)\": ",nombresVariables[2],
                             "\n           Col 3:\"CHOLESTEROL (mmol/L)\": ",nombresVariables[3]
                             
  )
  cat(comment(tabla36))
  
  rangoTabla <- "B46:AP48"
  aux1 <- read_excel(paste0(directorioDatos,file3),range = rangoTabla)
  
  tabla35 <- as.data.frame( t(aux1[,2:ncol(aux1)]) )
  colnames(tabla35) <- paste0("LAT_",c(21,42))
  # Grupos declarados por exploración con excel del archivo
  tabla35$grupo <- as.factor(c(rep(nombreG1,10),
                               rep(nombreG2,10),
                               rep(nombreG3,10),
                               rep(nombreG4,10)))
  
  # tabla35$nombre <- str_extract(rownames(tabla35),"R[0-9]+")
  
  ###############################################
  # Datos obtenidos de acuerdo al archivo
  #  => 12 NUEVA BASE DE DATOS 15.02.23.xlsx  <=
  tabla35$id <- c(5:10,19:22,
                  47:50,55:60,
                  77:81,85:87,93:94,
                  115:121,131:133)
  

  rownames(tabla35) <- tabla35$id
  
  nombresVariables <- colnames(tabla35)
  comment(tabla35) <- paste0("Archivo de los datos: ",file3,
                             "\nRango de la tabla: ",rangoTabla,
                             "\nDescripción: TABLE 5 LATENCY ",
                             "\nNota: Latency (sec)",
                             "\nVariables: Col 1:\"21 days\": ",nombresVariables[1],
                             "\n           Col 2:\"42 days\": ",nombresVariables[2]
  )
  cat(comment(tabla35))
  
  
  remove(aux1,rangoTabla,nombresVariables,tabla33)
}

# Tablas combinables
{
  df1 <- tabla32 %>% 
    full_join(tabla33a,by=c("id","grupo"))
  colnames(df1) <- c("alfaSynuclein_CN","alfaSynuclein_SN","grupo","id","MDA_CN")
  df1 <- df1[,c(1,2,5,4,3)]
  comment(df1) <- paste0("Unión de las tablas 32 y 33a")
  
  df2 <- tabla34 %>% 
    full_join(tabla36,by=c("id","grupo")) %>%
      full_join(tabla8,by=c("id","grupo"))
  df2 <- df2[,c(1,2,3,6:15,5,4)]
  comment(df2) <- paste0("Unión de las tablas 34, 36 y 8")
  
  df3 <- tabla2 %>% 
    full_join(tabla3,by=c("id","grupo"))
  df3 <- df3[,c(1:4,7:10,6,5)]
  comment(df3) <- paste0("Unión de las tablas 2 y 3")
  
}
