# Supplementary material for: Non-Categorical Analyses Identify Rotenone-Induced ‘Parkinsonian’ Rats Benefiting from Nano-Emulsified Punicic Acid (Nano-PSO) in a Phenotypically Diverse Population: Implications for Translational Neurodegenerative Therapies
Source: Int J Mol Sci. 2024 Nov 25;25(23):12635. doi: 10.3390/ijms252312635 (PMC11640963; doi:10.3390/ijms252312635)
Supplement: Supplementary file 1 [file ijms-25-12635-s001.zip › g-PCA.R]

# Proyecto de Gabriel Gutierrez-Ospina

# Datos
{
  # Cambiar el directorio para ubicar los archivos
  directorioDatos <- "C:/usuarios/uresti/consultoria/Gabriel/datos/"
  load(paste0(directorioDatos,'gabriel-tablas.RData'))
  
    # install.packages('readxl')
  
  library(readxl)
  library(stringr)
  library(dplyr)
  
  library(ggplot2)
  library(devtools)
  #  install_github("vqv/ggbiplot")
  library(ggbiplot)
  suppressPackageStartupMessages(library(dendextend))
  
  
  # Sobre los grupos 

  coloresGrupos <- c("green", "red", "magenta","orange")
  formaPuntoGrupo <- c(0,2,3,4)
}

# Funciones
{
  Anomalos <- function (df,nv) {
    outliers <- matrix(" |",ncol=nv,nrow=nrow(df))
    for (i in 1:nv) {
      for (grupo in grupos) {
        renglones <- (df$grupo == grupo)
        aux1 <- df[renglones,i]
        aux2 <- df[,i]
        lower_bound <- quantile(aux1, 0.01,na.rm = TRUE)
        upper_bound <- quantile(aux1, 0.99,na.rm = TRUE)
        renglones1 <- which( (aux2 < lower_bound) & renglones)
        outliers[renglones1,i] <- "-|"
        renglones1 <- which( (aux2 > upper_bound) & renglones)
        outliers[renglones1,i] <- "+|"
      }
    }
    colnames(outliers) <- paste0( colnames(df)[1:nv] ,"_Out")
    colnames(outliers) <- rep(" ",nv)
    return(outliers)
  }
  
  TablaOutliers <- function(df,nv) {
    n <- ncol(df)
    aux <- cbind(df,Anomalos(df,nv))
    return(aux[,c(as.vector(t(matrix(c(1:nv,n+1:nv),ncol=2,byrow=FALSE))),(nv+1):n)])
  }
  
  ColorGrupo <- function (s) {
    return(coloresGrupos[which(grupos == s)])
  }
  
  
}

###################################
### PCA                 ###
###################################
{
####################################  
  cat(comment(tabla2))
  nVariables <- 4
  titulo <- "Neurotransmiters and metabolites in Caudate Nucleus"
  tabla2.pca <- prcomp(tabla2[,1:nVariables], center = TRUE,scale. = TRUE)
  ggbiplot(tabla2.pca,ellipse=TRUE,  labels=tabla2$id, groups=tabla2$grupo)+
    ggtitle(titulo)+
    scale_color_manual(breaks = grupos,values=coloresGrupos)      
  
  TablaOutliers(tabla2,nVariables)

####################################  
  cat(comment(tabla3))
  nVariables <- 4
  titulo <- "Neurotransmiters and Metabolites in  S. Nigra"
  tabla3.pca <- prcomp(tabla3[,1:nVariables], center = TRUE,scale. = TRUE)
  ggbiplot(tabla3.pca,ellipse=TRUE,  labels=tabla3$id, groups=tabla3$grupo)+
    ggtitle(titulo)+
    scale_color_manual(breaks = grupos,values=coloresGrupos)      
  TablaOutliers(tabla3,nVariables)
  
  ####################################  
  cat(comment(tabla31))
  nVariables <- 3
  titulo <- "Mean of TH+ Neurons (10^3)"
  tabla31.pca <- prcomp(tabla31[,1:nVariables], center = TRUE,scale. = TRUE)
  ggbiplot(tabla31.pca,ellipse=TRUE,  labels=tabla31$id, groups=tabla31$grupo)+
    ggtitle(titulo)+
    scale_color_manual(breaks = grupos,values=coloresGrupos)      
  
  TablaOutliers(tabla31,nVariables)
  
  ####################################  
  cat(comment(tabla32))
  nVariables <- 2
  titulo <- "alpha-SYNUCLEIN"
  tabla32.pca <- prcomp(tabla32[,1:nVariables], center = TRUE,scale. = TRUE)
  ggbiplot(tabla32.pca,ellipse=TRUE,  labels=tabla32$id, groups=tabla32$grupo)+
    ggtitle(titulo)+
    scale_color_manual(breaks = grupos,values=coloresGrupos)      
  
  TablaOutliers(tabla32,nVariables)
  
  ####################################  
  cat(comment(tabla34))
  nVariables <- 3
  titulo <- "ANTIOXIDANT ENZYMES IN BLOOD"
  tabla34.pca <- prcomp(tabla34[,1:nVariables], center = TRUE,scale. = TRUE)
  ggbiplot(tabla34.pca,ellipse=TRUE,  labels=tabla34$id, groups=tabla34$grupo)+
    ggtitle(titulo)+
    scale_color_manual(breaks = grupos,values=coloresGrupos)      
  
  TablaOutliers(tabla34,nVariables)
  
  ####################################  
  cat(comment(tabla35))
  nVariables <- 2
  titulo <- "Latency (sec)"
  tabla35.pca <- prcomp(tabla35[,1:nVariables], center = TRUE,scale. = TRUE)
  ggbiplot(tabla35.pca,ellipse=TRUE,  labels=tabla35$id, groups=tabla35$grupo)+
    ggtitle(titulo)+
    scale_color_manual(breaks = grupos,values=coloresGrupos)      
  
  TablaOutliers(tabla35,nVariables)
  
  ####################################  
  cat(comment(tabla36))
  nVariables <- 3
  titulo <- "BIOCHEMICAL INDICATORS"
  tabla36.pca <- prcomp(tabla36[,1:nVariables], center = TRUE,scale. = TRUE)
  ggbiplot(tabla36.pca,ellipse=TRUE,  labels=tabla36$id, groups=tabla36$grupo)+
    ggtitle(titulo)+
    scale_color_manual(breaks = grupos,values=coloresGrupos)      
  
  TablaOutliers(tabla36,nVariables)
  
  ####################################  
  cat(comment(tabla8))
  nVariables <- 7
  titulo <- "Gene Relative Expression in Caudate Nucleus"
  tabla8.pca <- prcomp(tabla8[,1:nVariables], center = TRUE,scale. = TRUE)
  ggbiplot(tabla8.pca,ellipse=TRUE,  labels=tabla8$id, groups=tabla8$grupo)+
    ggtitle(titulo)+
    scale_color_manual(breaks = grupos,values=coloresGrupos)      
  
  TablaOutliers(tabla8,nVariables)
  
  tolower("GENE RELATIVE EXPRESSION IN Caudate nucleus")  
  ####################################  
  cat(comment(df2))
  cat(comment(tabla34))
  cat(comment(tabla36))
  cat(comment(tabla8))
  
  nVariables <- 13
  titulo <- "ANTIOXIDANT ENZYMES/BIOCHEMICAL/GENE R. EXPRESSION"
  df2.pca <- prcomp(df2[,1:nVariables], center = TRUE,scale. = TRUE)
  ggbiplot(df2.pca,ellipse=TRUE,  labels=df2$id, groups=df2$grupo)+
    ggtitle(titulo)+
    scale_color_manual(breaks = grupos,values=coloresGrupos)      
  TablaOutliers(df2,nVariables)
  
  ####################################  
  cat(comment(df1))
  cat(comment(tabla32))
  cat(comment(tabla33a))
  nVariables <- 3
  df1B <- na.omit(df1)
  titulo <- "(alpha-SYNUCLEIN)+(MDA in CN)"
  df1B.pca <- prcomp(df1B[,1:nVariables], center = TRUE,scale. = TRUE)
  ggbiplot(df1B.pca,ellipse=TRUE,  labels=df1B$id, groups=df1B$grupo)+
    ggtitle(titulo)+
    scale_color_manual(breaks = grupos,values=coloresGrupos)      
  TablaOutliers(df1,nVariables)
  
  ####################################  
  cat(comment(df2))
  cat(comment(tabla34))
  cat(comment(tabla36))
  cat(comment(tabla8))
  nVariables <- 13
  titulo <- "(ANTIOXIDANT)+(BIO)+(GENE)"
  df2.pca <- prcomp(df2[,1:nVariables], center = TRUE,scale. = TRUE)
  ggbiplot(df2.pca,ellipse=TRUE,  labels=df2$id, groups=df2$grupo)+
    ggtitle(titulo)+
    scale_color_manual(breaks = grupos,values=coloresGrupos)      
  TablaOutliers(df2,nVariables)
  
  ####################################  
  cat(comment(df3))
  cat(comment(tabla2))
  cat(comment(tabla3))
  nVariables <- 8
  titulo <- "Neurotransmiters and Metabolites in (Caudate Nucleus)+(S. nigra)"
  df3.pca <- prcomp(df3[,1:nVariables], center = TRUE,scale. = TRUE)
  ggbiplot(df3.pca,ellipse=TRUE,  labels=df3$id, groups=df3$grupo)+
    ggtitle(titulo)+
    scale_color_manual(breaks = grupos,values=coloresGrupos)      
  TablaOutliers(df3,nVariables)
  
}
