# Supplementary material for: Non-Categorical Analyses Identify Rotenone-Induced ‘Parkinsonian’ Rats Benefiting from Nano-Emulsified Punicic Acid (Nano-PSO) in a Phenotypically Diverse Population: Implications for Translational Neurodegenerative Therapies
Source: Int J Mol Sci. 2024 Nov 25;25(23):12635. doi: 10.3390/ijms252312635 (PMC11640963; doi:10.3390/ijms252312635)
Supplement: Supplementary file 1 [file ijms-25-12635-s001.zip › g-tree.R]

# Proyecto de Gabriel Gutierrez-Ospina

# Datos
{
  # Cambiar el directorio para ubicar los archivos
  directorioDatos <- "C:/usuarios/uresti/consultoria/Gabriel/datos/"
  load(paste0(directorioDatos,'gabriel-tablas.RData'))
  
  # install.packages('readxl')
  
  library(readxl)
  library(stringr)
  library(dplyr)
  
  library(ggplot2)
  library(devtools)
  #  install_github("vqv/ggbiplot")
  library(ggbiplot)
  suppressPackageStartupMessages(library(dendextend))
  
  #  install.packages("rpart")
  #  install.packages("rpart.plot")
  library(rpart)
  library(rpart.plot)
  
  # Sobre los grupos 
  
  coloresGrupos <- c("green", "red", "magenta","orange")
  formaPuntoGrupo <- c(0,2,3,4)
  
  library(e1071)
  
}

# Funciones
{
  Anomalos <- function (df,nv) {
    outliers <- matrix(" |",ncol=nv,nrow=nrow(df))
    for (i in 1:nv) {
      for (grupo in grupos) {
        renglones <- (df$grupo == grupo)
        aux1 <- df[renglones,i]
        aux2 <- df[,i]
        lower_bound <- quantile(aux1, 0.01,na.rm = TRUE)
        upper_bound <- quantile(aux1, 0.99,na.rm = TRUE)
        renglones1 <- which( (aux2 < lower_bound) & renglones)
        outliers[renglones1,i] <- "-|"
        renglones1 <- which( (aux2 > upper_bound) & renglones)
        outliers[renglones1,i] <- "+|"
      }
    }
    colnames(outliers) <- paste0( colnames(df)[1:nv] ,"_Out")
    colnames(outliers) <- rep(" ",nv)
    return(outliers)
  }
  
  TablaOutliers <- function(df,nv) {
    n <- ncol(df)
    aux <- cbind(df,Anomalos(df,nv))
    return(aux[,c(as.vector(t(matrix(c(1:nv,n+1:nv),ncol=2,byrow=FALSE))),(nv+1):n)])
  }
  
  ColorGrupo <- function (s) {
    return(coloresGrupos[which(grupos == s)])
  }
  
  
}

# Arboles de Decisión
{

  datos <- subset(tabla2, select = -c(id))
  fit <- rpart(grupo~., data = datos, method = 'class')
  rpart.plot(fit, extra=101)
  rpart.rules(fit)

  datos <- subset(tabla3, select = -c(id))
  fit <- rpart(grupo~., data = datos, method = 'class')
  rpart.plot(fit, extra=101)
  rpart.rules(fit)
  
  datos <- subset(tabla8, select = -c(id))
  fit <- rpart(grupo~., data = datos, method = 'class')
  rpart.plot(fit, extra=101)
  rpart.rules(fit)
  
  datos <- subset(tabla31, select = -c(id))
  fit <- rpart(grupo~., data = datos, method = 'class')
  rpart.plot(fit, extra=101)
  rpart.rules(fit)
  
  datos <- subset(tabla32, select = -c(id))
  fit <- rpart(grupo~., data = datos, method = 'class')
  rpart.plot(fit, extra=101)
  rpart.rules(fit)
  
  datos <- subset(tabla34, select = -c(id))
  fit <- rpart(grupo~., data = datos, method = 'class')
  rpart.plot(fit, extra=101)
  rpart.rules(fit)

  datos <- subset(tabla35, select = -c(id))
  fit <- rpart(grupo~., data = datos, method = 'class')
  rpart.plot(fit, extra=101)
  rpart.rules(fit)

  datos <- subset(tabla36, select = -c(id))
  fit <- rpart(grupo~., data = datos, method = 'class')
  rpart.plot(fit, extra=101)
  rpart.rules(fit)

  datos <- subset(df1, select = -c(id))
  fit <- rpart(grupo~., data = datos, method = 'class')
  rpart.plot(fit, extra=101)
  rpart.rules(fit)

  datos <- subset(df2, select = -c(id))
  fit <- rpart(grupo~., data = datos, method = 'class')
  rpart.plot(fit, extra=101)
  rpart.rules(fit)
  
  datos <- subset(df3, select = -c(id))
  fit <- rpart(grupo~., data = datos, method = 'class')
  rpart.plot(fit, extra=101)
  rpart.rules(fit)
  
}
