# Supplementary material for: Non-Categorical Analyses Identify Rotenone-Induced ‘Parkinsonian’ Rats Benefiting from Nano-Emulsified Punicic Acid (Nano-PSO) in a Phenotypically Diverse Population: Implications for Translational Neurodegenerative Therapies
Source: Int J Mol Sci. 2024 Nov 25;25(23):12635. doi: 10.3390/ijms252312635 (PMC11640963; doi:10.3390/ijms252312635)
Supplement: Supplementary file 1 [file ijms-25-12635-s001.zip › Nano_PSO_v12.Rmd]

---
title: "The influence of individual diversity on the benefit of consuming nanoemulsified punicic acid (Nano-PSO) in a population of rotenone conditioned, parkinsonian albino rats."
subtitle: "Análisis estadístico de la base de datos del proyecto" 
author: "BioEstadistica"
date: "2023-02-21"
always_allow_html: true  
output: powerpoint_presentation
---

<!-- Chunk 01 -->
```{r setup, include=FALSE}
knitr::opts_chunk$set(echo = FALSE)
```


<!-- Chunk 02 -->
```{r paquetes, include=FALSE}
# Install
# Install
#if(!require(devtools)) install.packages("devtools")
#devtools::install_github("kassambara/ggpubr")
### Paquetes
library(readxl)
#install.packages("tidyverse")
library(tidyverse)
library(DT)
library(gt)
library(knitr)
library(ggpubr)
library(rstatix)
library(devtools)
library(ggbiplot)
library(dendextend)
library(colorspace)
library(rpart)
library(rpart.plot)
library(e1071)
#webshot::install_phantomjs()  
```


<br>
<br>
<br>


## Introducción

Los resultados presentados en este documento son producto de los análisis estadísticos efectuados sobre los datos contenidos en los tres archivos siguientes: 

- <b><i>Expresión relativa 24-01-23 Instituto Politécnico Nacional.xlsx  
-	HPLC 24.01.23 Instituto Mexicano de Psiquiatría.xlsx  
-	Parámetros Varios 25-01-23 Instituto de Investigaciones Biomédicas.xlsx</i></b>    


El contenido de los archivos anteriores consistía en varias tablas de contingencia jerárquicas, donde una primera hilera eran los tratamientos, la segunda hilera los individuos (ratas), una tercera hilera alguna variable (por ejemplo, nivel de glucosa), etc. Este tipo de estructura no es apropiada para realizar análisis estadísticos, al menos para la mayoría de los programas computacionales más populares, como R, SPSS, SAS, STATA, etc. La estructura apropiada de los datos debe ser como una matriz, donde las hileras son los individuos, las columnas las variables o características de esos indivduos y la celda un valor de esa característica (columna) para ese individuo (hilera).


Asi, después de importar los datos al ambiente R, se transformaron a la estructura apropiada para llevar a cabo los siguientes análisis estadísticos:

1. Estadísticos descriptivos para cada una de las variables.     
1. Comparación de tratamientos e identificación de outliers.  
1. Análisis de componentes principales.  
1. Análisis mediante árboles de clasificación para la generación de dendogramas.  


<br>

<!-- Chunk 03 -->
```{r funciones, include=FALSE,warning=FALSE}
##### Función para importar datos en formato largo #####
###-----------------------------------------------------------------
importar <- function(tabla, r) {
  tabla %>%
    dplyr::rename(., "var" = "...1") %>%
    pivot_longer(cols = -1,
                 names_to = "observ",
                 values_to = "valor") %>%
    separate(observ, c("rat", "num")) %>%
    mutate(trat = rep(c(
      rep("Ctrl", r),
      rep("ROT", r),
      rep("ROT/nano-PSO", r),
      rep("Nano-PSO/ROT", r)
    ), nrow(tabla))) %>%
    mutate(trat = factor(trat, levels = c(
      "Ctrl", "ROT", "ROT/nano-PSO", "Nano-PSO/ROT"
    ))) %>%
    select(trat, rat, var, valor)
}
###-----------------------------------------------------------------

##### Función para generar una tabla de estadísticos descriptivos #####
###-----------------------------------------------------------------
f_descr <- function(df){
  df %>%
    group_by(trat, var) %>%
    get_summary_stats(valor, type = "common") %>%
    select(-variable) %>%
    arrange(var, trat) %>%
    gt() %>%
    fmt_number(columns = 4:11,
               decimals = 2) %>%
    cols_align(align = "left",
               columns = 1) %>%
    data_color(
      columns = 8:9,
      colors = scales::col_numeric(
        # palette = c("#ffffff", "#f2fbd2", "#c9ecb4", "#93d3ab", "#35b0ab"),
        palette = as.character(paletteer::paletteer_d("ggsci::red_material", n = 3)),
        domain = NULL
      )
    ) %>%
    tab_style(style = cell_text(weight = "bold"),
              
              #style = cell_text(size = px(15), weight = "bold", font = "arial"),
              locations = cells_body(columns = c(1, 9))) %>%
    tab_options(
      column_labels.border.top.color = "black",
      column_labels.border.top.width = px(3),
      column_labels.border.bottom.color = "black"
    ) %>%
    cols_label(`trat` = "Tratamiento",
               `var` = "Variable",)  %>%
    tab_options(data_row.padding = px(5)) %>%
    tab_style(style = cell_fill(color = "gray"),
              locations = cells_body(rows = is.na(var)))
}
###-----------------------------------------------------------------
Anomalos <- function (df,nv) {
  outliers <- matrix(" |",ncol=nv,nrow=nrow(df))
  for (i in 1:nv) {
    for (tmto in tmtos) {
      renglones <- (df$trat == tmto)
      aux1 <- df[renglones,i]
      aux2 <- df[,i]
      lower_bound <- quantile(aux1, 0.01,na.rm = TRUE)
      upper_bound <- quantile(aux1, 0.99,na.rm = TRUE)
      renglones1 <- which( (aux2 < lower_bound) & renglones)
      outliers[renglones1,i] <- "-|"
      renglones1 <- which( (aux2 > upper_bound) & renglones)
      outliers[renglones1,i] <- "+|"
    }
  }
  # colnames(outliers) <- paste0( colnames(df)[1:nv] ,"_Out")
  colnames(outliers) <- rep(" ",nv)
  return(outliers)
}

TablaOutliers <- function(df,nv) {
  n <- ncol(df)
  aux <- cbind(df,Anomalos(df,nv))
  return(aux[,c(as.vector(t(matrix(c(1:nv,n+1:nv),ncol=2,byrow=FALSE))),(nv+1):n)])
}

```


<!-- Chunk 04 -->
```{r temas, include=FALSE,warning=FALSE}
### Nombres de variables, temas y colores

### Variables para Tmtos
tmtos <- c("Ctrl","ROT","ROT/nano-PSO","Nano-PSO/ROT")
tmtos_colores <- c("green", "red", "magenta","orange")
tmtos_comparaciones <-
  list(c("Ctrl", "ROT"),
       c("Ctrl", "ROT/nano-PSO"),
       c("Ctrl", "Nano-PSO/ROT"))

### Variables para Tablas
titulo_tb1 <- md("Tabla 1<br>**Número de neuronas TH (1000) in S. nigra**")
titulo_tb2 <- md("Tabla 2<br>**Concentración a-synuclein (pg/ml)**")
titulo_tb3 <- md("Tabla 3<br>**Concentración MDA (nM)**")
titulo_tb4 <- md("Tabla 4<br>**Actividad Enzimática Antioxidante**")
titulo_tb5 <- md("Tabla 5<br>**Latencia (segundos)**")
titulo_tb6 <- md("Tabla 6<br>**Biochemical indicators**")
titulo_tb7 <- md("Tabla 7<br>**Neurotransmisores y Metabolitos en Caudate nucleus**")
titulo_tb8 <- md("Tabla 8<br>**Neurotransmisores y Metabolitos en S. nigra**")
titulo_tb9 <- md("Tabla 9<br>**Expresión relativa de genes en Caudate nucleus**")

subtitulo <- html("<em>Estadísticos descriptivos</em>")
fuente <- md("**Fuente**: *Instituto de Investigaciones Biomédicas, UNAM*")

tema_box <- theme_classic() +
  theme(plot.title = element_text(size = 14),
        plot.subtitle = element_text(size = 12),
        plot.title.position = "plot",
        legend.position = "none")
```


## Importación de datos

<br>

#### Archivo 1: <i>Parámetros Varios 25-01-23 Instituto de Investigaciones Biomédicas.xlsx</i> 

En este archivo hay 6 tablas, etiquetadas como:

- "TABLE 1 NUMBER OF TH+ NEURONS IN S. nigra"
- "TABLE 2 a-SYNUCLEIN"
- "TABLE 3 MDA"
- "TABLE 4 ANTIOXIDANT ENZYMES IN BLOOD"
- "TABLE 5 LATENCY"
- "TABLE 6  BIOCHEMICAL INDICATORS"

Una vista parcial de estas tablas es la siguiente:

<!-- Chunk 05 -->
```{r hoja_excel, echo =FALSE, out.width="80%"}
#knitr::include_graphics("imagenes/arch1_6_tablas.png")
```


<!-- Chunk 06 -->
```{r ,message=FALSE,warning=FALSE}
arch1 <- "Parámetros Varios 25-01-23 Instituto de Investigaciones Biomédicas.xlsx"

tabla1_raw <- read_excel(paste0("datos/",arch1), range = "B3:Z6")
tabla2_raw <- read_excel(paste0("datos/",arch1), range = "B12:ah14")
tabla3_raw <- read_excel(paste0("datos/",arch1), range = "B20:AH22")
tabla4_raw <- read_excel(paste0("datos/",arch1), range = "B28:AH31")
tabla5_raw <- read_excel(paste0("datos/",arch1), range = "B46:AP48")
tabla6_raw <- read_excel(paste0("datos/",arch1), range = "B37:AH40")

# Importar datos a formato largo

tb1_df <- importar(tabla1_raw, 6)
tb2_df <- importar(tabla2_raw, 8)
tb3_df <- importar(tabla3_raw, 8)
tb4_df <- importar(tabla4_raw, 8)
tb5_df <- importar(tabla5_raw, 10)
tb6_df <- importar(tabla6_raw, 8)

```


Cada una de estas tablas fue transformada a una estructura denominada _dataframe_ (marco de datos) en el ambiente de R. Por ejemplo, la tabla 1 fue transformada al siguiente dataframe:


<!-- Chunk 07 -->
```{r tabla1_df, echo = FALSE, results = 'asis'}
datatable(tb1_df)
```


<br>


#### Archivo 2: <i>HPLC 24.01.23 Instituto Mexicano de Psiquiatría.xlsx</i>

En este archivo hay 2 tablas, etiquetadas como:

- "TABLE 2 NEUROTRANSMITERS AND METABOLITES IN Caudate nucleus"  
- "TABLE 3 NEUROTRANSMITERS AND METABOLITES IN  S. nigra"  

A continuación se muestra el dataframe de la última de ellas: 


<!-- Chunk 08 -->
```{r ,message=FALSE,warning=FALSE}
arch2 <- "HPLC 24.01.23 Instituto Mexicano de Psiquiatría.xlsx"
tabla7_raw <- read_excel(paste0("datos/",arch2), range = "B4:AH8")
tb7_df <- importar(tabla7_raw, 8)

tabla8_raw <- read_excel(paste0("datos/",arch2), range = "B13:AH17") 
colnames(tabla8_raw) <- paste0("v", 1:33)
tabla8_raw <- tabla8_raw %>%
  select(c(v1, v4, v6, v8, v10, v12, v14, v18, v20, v22, v24, v25, v26, v28, v30, v32))

tb8_df <- tabla8_raw %>%
    dplyr::rename(., "var" = "v1",
                  "ctrl-R2R3R4" = "v4",
                  "ctrl-R5R6" = "v6",
                  "ctrl-R7R8" = "v8",
                  "ROT-R1R7" = "v10",
                  "ROT-R2R3R4" = "v12",
                  "ROT-R5R6R8" = "v14",
                  "ROTNANO-R1R2" = "v18",
                  "ROTNANO-R3R4" = "v20",
                  "ROTNANO-R5R6" = "v22",
                  "ROTNANO-R7" = "v24",
                  "ROTNANO-R8" = "v25",
                  "NANOROT-R1R2" = "v26",
                  "NANOROT-R3R5" = "v28",
                  "NANOROT-R4R6" = "v30",
                  "NANOROT-R7R8" = "v32",
                  ) %>%
      pivot_longer(cols = -1,
                 names_to = "observ",
                 values_to = "valor") %>%
   # separate(observ, c("rat", "num")) %>%
    mutate(trat = rep(c(
      rep("Ctrl", 3),
      rep("ROT", 3),
      rep("ROT/nano-PSO", 5),
      rep("Nano-PSO/ROT", 4)
    ), nrow(tabla8_raw))) %>%
    mutate(trat = factor(trat, levels = c(
      "Ctrl", "ROT", "ROT/nano-PSO", "Nano-PSO/ROT"
    ))) %>%
    separate(observ, c("col", "rat")) %>%
    select(trat, rat, var, valor)

```

<!-- Chunk 09 -->
```{r tabla2_df, echo = FALSE, results = 'asis'}
datatable(tb8_df)
```


<br>


#### Archivo 3: <i>Expresión relativa 24-01-23 Instituto Politécnico Nacional.xlsx</i>

En este archivo solo hay 1 tabla, etiquetada como:

- "TABLE 8  GENE RELATIVE EXPRESSION IN Caudate nucleus"  

<!-- Chunk 10 -->
```{r ,message=FALSE,warning=FALSE}
arch3 <- "Expresión relativa 24-01-23 Instituto Politécnico Nacional.xlsx"

tabla9_raw <- read_excel(paste0("datos/",arch3), range = "A3:AG10") 
  
tb9_df <- importar(tabla9_raw, 8) %>% 
  filter(rat != "R1")

```


<!-- Chunk 11 -->
```{r tabla3_df, echo = FALSE, results = 'asis'}
datatable(tb9_df)
```


<!------------------------------------>
<!------ ANALISIS ESTADISTICO   ------>
```{r, child=c('nPSO-V12-comparison.Rmd')}
```

<!------------------------------------>
<!------   PCA   ------>
```{r, child=c('nPSO-V12-pca.Rmd')}
```


<!------------------------------------>
<!------   Dendogramas    ------>
```{r, child=c('nPSO-V12-dendograms.Rmd')}
```
