# Supplementary material for: Non-Categorical Analyses Identify Rotenone-Induced ‘Parkinsonian’ Rats Benefiting from Nano-Emulsified Punicic Acid (Nano-PSO) in a Phenotypically Diverse Population: Implications for Translational Neurodegenerative Therapies
Source: Int J Mol Sci. 2024 Nov 25;25(23):12635. doi: 10.3390/ijms252312635 (PMC11640963; doi:10.3390/ijms252312635)
Supplement: Supplementary file 1 [file ijms-25-12635-s001.zip › nPSO-V12-comparison.Rmd]

<br>

## Anexo 1

### Estadísticos descriptivos  


<!-- Chunk 12 -->
```{r}
# Tabla 1.Descriptivos de número de neuronas TH en S. Nigra
f_descr(tb1_df) %>%
  cols_hide(columns = ci) %>% 
  tab_header(
    title = titulo_tb1,
    subtitle = subtitulo) %>% 
  tab_options(table.border.top.color = "white",
              table.border.top.width = px(3)) %>% 
  tab_source_note(fuente)

  
# Tabla 2.Descriptivos de Concentración a-synuclein (pg/ml) 
#f_descr(tb2_df %>% filter(var == "Caudate nucleus")) %>% 
f_descr(tb2_df) %>% 
  cols_hide(columns = ci) %>% 
    tab_header(
    title = titulo_tb2,
    subtitle = subtitulo) %>% 
  tab_options(table.border.top.color = "white",
              table.border.top.width = px(3)) %>% 
  tab_source_note(fuente)

# Tabla 3.Descriptivos de MDA
f_descr(tb3_df) %>% 
  cols_hide(columns = ci) %>% 
    tab_header(
    title = titulo_tb3,
    subtitle = subtitulo) %>% 
  tab_options(table.border.top.color = "white",
              table.border.top.width = px(3)) %>% 
  tab_source_note(fuente)

# Tabla 4.Descriptivos del Antioxidant Enzymatic Activity
f_descr(tb4_df) %>% 
  cols_hide(columns = ci) %>% 
    tab_header(
    title = titulo_tb4,
    subtitle = subtitulo) %>% 
  tab_options(table.border.top.color = "white",
              table.border.top.width = px(3)) %>% 
  tab_source_note(fuente)

# Tabla 5.Descriptivos del número de neuronas TH en S. Nigra
f_descr(tb5_df) %>% 
  cols_hide(columns = ci) %>% 
    tab_header(
    title = titulo_tb5,
    subtitle = subtitulo) %>% 
  tab_options(table.border.top.color = "white",
              table.border.top.width = px(3)) %>% 
  tab_source_note(fuente)

# Tabla 6.Descriptivos del Biochemical indicators
f_descr(tb6_df) %>% 
  cols_hide(columns = ci) %>% 
    tab_header(
    title = titulo_tb6,
    subtitle = subtitulo) %>% 
  tab_options(table.border.top.color = "white",
              table.border.top.width = px(3)) %>% 
  tab_source_note(fuente)

# Tabla 7.Descriptivos de NEUROTRANSMITERS AND METABOLITES IN Caudate nucleus
f_descr(tb7_df) %>% 
  cols_hide(columns = ci) %>% 
    tab_header(
    title = titulo_tb7,
    subtitle = subtitulo) %>% 
  tab_options(table.border.top.color = "white",
              table.border.top.width = px(3)) %>% 
  tab_source_note(fuente)

# Tabla 8.Descriptivos de NEUROTRANSMITERS AND METABOLITES IN S. nigra
f_descr(tb8_df) %>% 
  cols_hide(columns = ci) %>% 
    tab_header(
    title = titulo_tb8,
    subtitle = subtitulo) %>% 
  tab_options(table.border.top.color = "white",
              table.border.top.width = px(3)) %>% 
  tab_source_note(fuente)

# Tabla 9.Descriptivos de GENE RELATIVE EXPRESSION IN Caudate nucleus
f_descr(tb9_df) %>% 
  cols_hide(columns = ci) %>% 
    tab_header(
    title = titulo_tb9,
    subtitle = subtitulo) %>% 
  tab_options(table.border.top.color = "white",
              table.border.top.width = px(3)) %>% 
  tab_source_note(fuente)

```


<br>
<br>

## Anexo 2

### Comparación de tratamientos

Las conclusiones sobre la significancia estadística de las comparaciones de tratamientos
se incluirán en reporte final. Las comparaciones se realizan sobre cada una de las variables en cada una de las tablas.


#### <b><u>Archivo 1,Tabla 1:</u></b> Número promedio de neuronas TH+ en S. nigra


<!-- Chunk 13 -->
```{r , message=FALSE, warning=FALSE}
###------------------------------------------- Left SNpc
tb1_leftSNPC <- tb1_df %>% filter(var =="Left SNpc")
kruskal_leftSNPC <- tb1_leftSNPC %>% 
  kruskal_test(valor~trat)

gg_25 <- ggplot(tb1_leftSNPC, aes(x=trat, y=valor,fill = trat)) +
  geom_boxplot() +
    geom_point(aes(x=0.5,y=valor,colour=trat),
               size=4,shape=tb1_leftSNPC$trat, show.legend = FALSE) +
  scale_fill_manual(breaks = tmtos ,values=tmtos_colores) +
  scale_color_manual(breaks = tmtos ,values=tmtos_colores) +
  scale_shape_manual(breaks = tmtos ,values=tmtos_colores) +
  labs(subtitle = get_test_label(kruskal_leftSNPC, detailed = TRUE),
       x="", y="1000x") +
  tema_box

ggsave("salidas/rotnano-25.png", plot = gg_25, dpi=300, width = 7, height = 4.5, unit = "in")

###-------------------------------------------------------
```

<!-- Chunk 14 -->
```{r , message=FALSE, warning=FALSE}
###------------------------------------------- Left SNpc
tb1_rightSNPC <- tb1_df %>% filter(var =="Right SNpc")
kruskal_rightSNPC <- tb1_rightSNPC %>% 
  kruskal_test(valor~trat)

gg_26 <- ggplot(tb1_rightSNPC, aes(x=trat, y=valor,fill = trat)) +
  geom_boxplot() +
  geom_point(aes(x=0.5,y=valor,colour=trat),
               size=4,shape=tb1_rightSNPC$trat, show.legend = FALSE) +
  scale_fill_manual(breaks = tmtos ,values=tmtos_colores) +
  scale_color_manual(breaks = tmtos ,values=tmtos_colores) +
  scale_shape_manual(breaks = tmtos ,values=tmtos_colores) +
  labs(subtitle = get_test_label(kruskal_rightSNPC, detailed = TRUE),
       x="", y="1000x") +
  tema_box

ggsave("salidas/rotnano-26.png", plot = gg_26, dpi=300, width = 7, height = 4.5, unit = "in")

###-------------------------------------------------------
```

<!-- Chunk 15 -->
```{r , message=FALSE, warning=FALSE}
###------------------------------------------- Total
tb1_total <- tb1_df %>% filter(var =="Total")
kruskal_total <- tb1_total %>% 
  kruskal_test(valor~trat)

gg_27 <- ggplot(tb1_total, aes(x=trat, y=valor,fill = trat)) +
  geom_boxplot() +
  geom_point(aes(x=0.5,y=valor,colour=trat),
               size=4,shape=tb1_total$trat, show.legend = FALSE) +
  scale_fill_manual(breaks = tmtos ,values=tmtos_colores) +
  scale_color_manual(breaks = tmtos ,values=tmtos_colores) +
  scale_shape_manual(breaks = tmtos ,values=tmtos_colores) +
  labs(subtitle = get_test_label(kruskal_total, detailed = TRUE),
       x="", y="1000x") +
  tema_box

ggsave("salidas/rotnano-27.png", plot = gg_27, dpi=300, width = 7, height = 4.5, unit = "in")

###-------------------------------------------------------
```


<br>


#### <b><u>Archivo 1,Tabla 2:</u></b> Concentración a-synuclein (pg/ml)


<!-- Chunk 16 -->
```{r , message=FALSE, warning=FALSE}
###------------------------------------------- CN
tb2_alfaCN <- tb2_df %>% filter(var =="Caudate nucleus")
kruskal_alfaCN <- tb2_alfaCN %>% 
  kruskal_test(valor~trat)

gg_28 <- ggplot(tb2_alfaCN, aes(x = trat, y = valor,fill = trat)) +
  geom_boxplot() +
  geom_point(aes(x= 0.5, y = valor, colour = trat),
               size=4,shape=tb2_alfaCN$trat, show.legend = FALSE) +
  scale_fill_manual(breaks = tmtos ,values=tmtos_colores) +
  scale_color_manual(breaks = tmtos ,values=tmtos_colores) +
  scale_shape_manual(breaks = tmtos ,values=tmtos_colores) +
  labs(subtitle = get_test_label(kruskal_alfaCN, detailed = TRUE),
       x="", y="pg/ml") +
  tema_box

ggsave("salidas/rotnano-28.png", plot = gg_28, dpi=300, width = 7, height = 4.5, unit = "in")

###-------------------------------------------------------


###------------------------------------------- CN
tb2_alfaSN <- tb2_df %>% filter(var =="S. nigra")
kruskal_alfaSN <- tb2_alfaSN %>% 
  kruskal_test(valor~trat)

gg_29 <- ggplot(tb2_alfaSN, aes(x=trat, y=valor,fill = trat)) +
  geom_boxplot() +
  geom_point(aes(x = 0.5, y = valor, colour = trat),
               size=4,shape=tb2_alfaSN$trat, show.legend = FALSE) +
  scale_fill_manual(breaks = tmtos ,values=tmtos_colores) +
  scale_color_manual(breaks = tmtos ,values=tmtos_colores) +
  scale_shape_manual(breaks = tmtos ,values=tmtos_colores) +
  labs(subtitle = get_test_label(kruskal_alfaSN, detailed = TRUE),
       x="", y="pg/ml") +
  tema_box

ggsave("salidas/rotnano-29.png", plot = gg_29, dpi=300, width = 7, height = 4.5, unit = "in")

###-------------------------------------------------------

```


<br>


#### <b><u>Archivo 1,Tabla 3:</u></b> Concentración MDA (nM)


<!-- Chunk 17 -->
```{r , message=FALSE, warning=FALSE}
###------------------------------------------- CN
tb3_mdaCN <- tb3_df %>% filter(var =="Caudate nucleus")
kruskal_mdaCN <- tb3_mdaCN %>% 
  kruskal_test(valor~trat)

gg_30 <- ggplot(tb3_mdaCN, aes(x = trat, y = valor, fill = trat)) +
  geom_boxplot() +
  geom_point(aes(x= 0.5, y = valor, colour = trat),
               size=4,shape=tb3_mdaCN$trat, show.legend = FALSE) +
  scale_fill_manual(breaks = tmtos ,values=tmtos_colores) +
  scale_color_manual(breaks = tmtos ,values=tmtos_colores) +
  scale_shape_manual(breaks = tmtos ,values=tmtos_colores) +
  labs(subtitle = get_test_label(kruskal_mdaCN, detailed = TRUE),
       x="", y="nM") +
  tema_box

ggsave("salidas/rotnano-30.png", plot = gg_30, dpi=300, width = 7, height = 4.5, unit = "in")

###-------------------------------------------------------


###------------------------------------------- SN
tb3_mdaSN <- tb3_df %>% filter(var =="S. nigra")
kruskal_mdaSN <- tb3_mdaSN %>% 
  kruskal_test(valor~trat)

gg_31 <- ggplot(tb3_mdaSN, aes(x = trat, y = valor, fill = trat)) +
  geom_boxplot() +
  geom_point(aes(x= 0.5, y = valor, colour = trat),
               size=4,shape=tb3_mdaSN$trat, show.legend = FALSE) +
  scale_fill_manual(breaks = tmtos ,values=tmtos_colores) +
  scale_color_manual(breaks = tmtos ,values=tmtos_colores) +
  scale_shape_manual(breaks = tmtos ,values=tmtos_colores) +
  labs(subtitle = get_test_label(kruskal_mdaSN, detailed = TRUE),
       x="", y="nM") +
  tema_box

ggsave("salidas/rotnano-31.png", plot = gg_31, dpi=300, width = 7, height = 4.5, unit = "in")

###-------------------------------------------------------

```


<br>

#### <b><u>Archivo 1,Tabla 4:</u></b> Enzimas Antioxidantes en Sangre 

<!-- Chunk 18 -->
```{r ,message=FALSE, warning=FALSE}

###------------------------------------------- Catalase specific activity (mU/ml)
tb4_catalase <- tb4_df %>% filter(var =="Catalase specific activity (mU/ml)")
kruskal_catalase <- tb4_catalase %>% 
  kruskal_test(valor~trat)

gg_32 <- ggplot(tb4_catalase, aes(x = trat, y = valor, fill = trat)) +
  geom_boxplot() +
  geom_point(aes(x= 0.5, y = valor, colour = trat),
               size=4,shape=tb4_catalase$trat, show.legend = FALSE) +
  scale_fill_manual(breaks = tmtos ,values=tmtos_colores) +
  scale_color_manual(breaks = tmtos ,values=tmtos_colores) +
  scale_shape_manual(breaks = tmtos ,values=tmtos_colores) +
  labs(subtitle = get_test_label(kruskal_catalase, detailed = TRUE),
       x="", y="mU/ml") +
  tema_box

ggsave("salidas/rotnano-32.png", plot = gg_32, dpi=300, width = 7, height = 4.5, unit = "in")

###-------------------------------------------------------


###------------------------------------------- NADPH (nmol/ml)
tb4_NADPH <- tb4_df %>% filter(var =="(GPx activity product)NADPH (nmol/ml)")
kruskal_NADPH <- tb4_NADPH %>% 
  kruskal_test(valor~trat)

gg_33 <- ggplot(tb4_NADPH, aes(x = trat, y = valor, fill = trat)) +
  geom_boxplot() +
  geom_point(aes(x= 0.5, y = valor, colour = trat),
               size=4,shape=tb4_NADPH$trat, show.legend = FALSE) +
  scale_fill_manual(breaks = tmtos ,values=tmtos_colores) +
  scale_color_manual(breaks = tmtos ,values=tmtos_colores) +
  scale_shape_manual(breaks = tmtos ,values=tmtos_colores) +
  labs(subtitle = get_test_label(kruskal_NADPH, detailed = TRUE),
       x="", y="nmol/ml") +
  tema_box

ggsave("salidas/rotnano-33.png", plot = gg_33, dpi=300, width = 7, height = 4.5, unit = "in")

###-------------------------------------------------------


###------------------------------------------- SOD Activity  (% inhibition rate)
tb4_SOD <- tb4_df %>% filter(var =="SOD Activity  (% inhibition rate)")
kruskal_SOD <- tb4_SOD %>% 
  kruskal_test(valor~trat)

gg_34 <- ggplot(tb4_SOD, aes(x = trat, y = valor, fill = trat)) +
  geom_boxplot() +
  geom_point(aes(x= 0.5, y = valor, colour = trat),
               size=4,shape=tb4_SOD$trat, show.legend = FALSE) +
  scale_fill_manual(breaks = tmtos ,values=tmtos_colores) +
  scale_color_manual(breaks = tmtos ,values=tmtos_colores) +
  scale_shape_manual(breaks = tmtos ,values=tmtos_colores) +
  labs(subtitle = get_test_label(kruskal_SOD, detailed = TRUE),
       x="", y="% inhibition rate") +
  tema_box

ggsave("salidas/rotnano-34.png", plot = gg_34, dpi=300, width = 7, height = 4.5, unit = "in")

###-------------------------------------------------------

```


<br>

####  <b><u>Archivo 1,Tabla 5:</u></b> Latencia (seg) 


<!-- Chunk 19 -->
```{r ,message=FALSE, warning=FALSE}

###------------------------------------------- Latency (sec)
tb5_21d <- tb5_df %>% filter(var =="21 days")
kruskal_21d <- tb5_21d %>% 
  kruskal_test(valor~trat)

gg_35 <- ggplot(tb5_21d, aes(x = trat, y = valor, fill = trat)) +
  geom_boxplot() +
  geom_point(aes(x= 0.5, y = valor, colour = trat),
               size=4,shape=tb5_21d$trat, show.legend = FALSE) +
  scale_fill_manual(breaks = tmtos ,values=tmtos_colores) +
  scale_color_manual(breaks = tmtos ,values=tmtos_colores) +
  scale_shape_manual(breaks = tmtos ,values=tmtos_colores) +
  labs(subtitle = get_test_label(kruskal_21d, detailed = TRUE),
       x="", y="Segundos") +
  tema_box

ggsave("salidas/rotnano-35.png", plot = gg_35, dpi=300, width = 7, height = 4.5, unit = "in")

###-------------------------------------------------------


###------------------------------------------- Latency (sec)
tb5_42d <- tb5_df %>% filter(var =="42 days")
kruskal_42d <- tb5_42d %>% 
  kruskal_test(valor~trat)

gg_36 <- ggplot(tb5_42d, aes(x = trat, y = valor, fill = trat)) +
  geom_boxplot() +
  geom_point(aes(x= 0.5, y = valor, colour = trat),
               size=4,shape=tb5_42d$trat, show.legend = FALSE) +
  scale_fill_manual(breaks = tmtos ,values=tmtos_colores) +
  scale_color_manual(breaks = tmtos ,values=tmtos_colores) +
  scale_shape_manual(breaks = tmtos ,values=tmtos_colores) +
  labs(subtitle = get_test_label(kruskal_42d, detailed = TRUE),
       x="", y="Segundos") +
  tema_box

ggsave("salidas/rotnano-36.png", plot = gg_36, dpi=300, width = 7, height = 4.5, unit = "in")

###-------------------------------------------------------

```


<br>

#### <b><u>Archivo 1,Tabla 6:</u></b> Indicadores Bioquímicos 

<!-- Chunk 20 -->
```{r , message=FALSE, warning=FALSE}
###------------------------------------------- GLUCOSE (mmol/L)
tb6_gluc <- tb6_df %>% filter(var =="GLUCOSE (mmol/L)")
kruskal_gluc <- tb6_gluc %>% 
  kruskal_test(valor~trat)

gg_37 <- ggplot(tb6_gluc, aes(x = trat, y = valor, fill = trat)) +
  geom_boxplot() +
  geom_point(aes(x= 0.5, y = valor, colour = trat),
               size=4,shape=tb6_gluc$trat, show.legend = FALSE) +
  scale_fill_manual(breaks = tmtos ,values=tmtos_colores) +
  scale_color_manual(breaks = tmtos ,values=tmtos_colores) +
  scale_shape_manual(breaks = tmtos ,values=tmtos_colores) +
  labs(subtitle = get_test_label(kruskal_gluc, detailed = TRUE),
       x="", y="mmol/L") +
  tema_box

ggsave("salidas/rotnano-37.png", plot = gg_37, dpi=300, width = 7, height = 4.5, unit = "in")

###-------------------------------------------------------


###------------------------------------------- TRIGLYCERIDES (mmol/L)
tb6_trig <- tb6_df %>% filter(var =="TRIGLYCERIDES (mmol/L)")
kruskal_trig <- tb6_trig %>% 
  kruskal_test(valor~trat)

gg_38 <- ggplot(tb6_trig, aes(x = trat, y = valor, fill = trat)) +
  geom_boxplot() +
  geom_point(aes(x= 0.5, y = valor, colour = trat),
               size=4,shape=tb6_trig$trat, show.legend = FALSE) +
  scale_fill_manual(breaks = tmtos ,values=tmtos_colores) +
  scale_color_manual(breaks = tmtos ,values=tmtos_colores) +
  scale_shape_manual(breaks = tmtos ,values=tmtos_colores) +
  labs(subtitle = get_test_label(kruskal_trig, detailed = TRUE),
       x="", y="mmol/L") +
  tema_box

ggsave("salidas/rotnano-38.png", plot = gg_38, dpi=300, width = 7, height = 4.5, unit = "in")

###-------------------------------------------------------


###------------------------------------------- CHOLESTEROL (mmol/L)
tb6_coles <- tb6_df %>% filter(var =="CHOLESTEROL (mmol/L)")
kruskal_coles <- tb6_coles %>% 
  kruskal_test(valor~trat)

gg_39 <- ggplot(tb6_coles, aes(x = trat, y = valor, fill = trat)) +
  geom_boxplot() +
  geom_point(aes(x= 0.5, y = valor, colour = trat),
               size=4,shape=tb6_coles$trat, show.legend = FALSE) +
  scale_fill_manual(breaks = tmtos ,values=tmtos_colores) +
  scale_color_manual(breaks = tmtos ,values=tmtos_colores) +
  scale_shape_manual(breaks = tmtos ,values=tmtos_colores) +
  labs(subtitle = get_test_label(kruskal_coles, detailed = TRUE),
       x="", y="mmol/L") +
  tema_box

ggsave("salidas/rotnano-39.png", plot = gg_39, dpi=300, width = 7, height = 4.5, unit = "in")

###-------------------------------------------------------

```


<br>

####  <b><u>Archivo 2,Tabla 1:</u></b> Neurotransmisores y Metabolitos en Caudate nucleus

<!-- Chunk 21 -->
```{r ,message=FALSE,warning=FALSE}
 
###------------------------------------------- DA
tb7_DACN <- as.data.frame(tb7_df %>% filter(var =="DA"))

kruskal_DACN <- tb7_DACN %>% 
  kruskal_test(valor~trat)

gg_40 <- ggplot(tb7_DACN, aes(x = trat, y = valor, fill = trat)) +
  geom_boxplot() +
  geom_point(aes(x= 0.5, y = valor, colour = trat),
               size=4,shape=tb7_DACN$trat, show.legend = FALSE) +
  scale_fill_manual(breaks = tmtos ,values=tmtos_colores) +
  scale_color_manual(breaks = tmtos ,values=tmtos_colores) +
  scale_shape_manual(breaks = tmtos ,values=tmtos_colores) +
  labs(subtitle = get_test_label(kruskal_DACN, detailed = TRUE),
       x="", y="pmoles/mg tissue") +
  tema_box

ggsave("salidas/rotnano-40.png", plot = gg_40, dpi=300, width = 7, height = 4.5, unit = "in")

###-------------------------------------------------------


###------------------------------------------- DOPAC
tb7_DOPACCN <- as.data.frame(tb7_df %>% filter(var =="DOPAC"))

kruskal_DOPACCN <- tb7_DOPACCN %>% 
  kruskal_test(valor~trat)

gg_41 <- ggplot(tb7_DOPACCN, aes(x = trat, y = valor, fill = trat)) +
  geom_boxplot() +
  geom_point(aes(x= 0.5, y = valor, colour = trat),
               size=4,shape=tb7_DOPACCN$trat, show.legend = FALSE) +
  scale_fill_manual(breaks = tmtos ,values=tmtos_colores) +
  scale_color_manual(breaks = tmtos ,values=tmtos_colores) +
  scale_shape_manual(breaks = tmtos ,values=tmtos_colores) +
  labs(subtitle = get_test_label(kruskal_DOPACCN, detailed = TRUE),
       x="", y="pmoles/mg tissue") +
  tema_box

ggsave("salidas/rotnano-41.png", plot = gg_41, dpi=300, width = 7, height = 4.5, unit = "in")

###-------------------------------------------------------


###------------------------------------------- DA/DOPA
tb7_DA_DOPACN <- as.data.frame(tb7_df %>% filter(var =="DA/DOPA"))

kruskal_DA_DOPACN <- tb7_DA_DOPACN %>% 
  kruskal_test(valor~trat)

gg_42 <- ggplot(tb7_DA_DOPACN, aes(x = trat, y = valor, fill = trat)) +
  geom_boxplot() +
  geom_point(aes(x= 0.5, y = valor, colour = trat),
               size=4,shape=tb7_DA_DOPACN$trat, show.legend = FALSE) +
  scale_fill_manual(breaks = tmtos ,values=tmtos_colores) +
  scale_color_manual(breaks = tmtos ,values=tmtos_colores) +
  scale_shape_manual(breaks = tmtos ,values=tmtos_colores) +
  labs(subtitle = get_test_label(kruskal_DA_DOPACN, detailed = TRUE),
       x="", y="pmoles/mg tissue") +
  tema_box

ggsave("salidas/rotnano-42.png", plot = gg_42, dpi=300, width = 7, height = 4.5, unit = "in")

###-------------------------------------------------------


###------------------------------------------- 5HT
tb7_5HTCN <- as.data.frame(tb7_df %>% filter(var =="5HT"))

kruskal_5HTCN <- tb7_5HTCN %>% 
  kruskal_test(valor~trat)

gg_43 <- ggplot(tb7_5HTCN, aes(x = trat, y = valor, fill = trat)) +
  geom_boxplot() +
  geom_point(aes(x= 0.5, y = valor, colour = trat),
               size=4,shape=tb7_5HTCN$trat, show.legend = FALSE) +
  scale_fill_manual(breaks = tmtos ,values=tmtos_colores) +
  scale_color_manual(breaks = tmtos ,values=tmtos_colores) +
  scale_shape_manual(breaks = tmtos ,values=tmtos_colores) +
  labs(subtitle = get_test_label(kruskal_5HTCN, detailed = TRUE),
       x="", y="pmoles/mg tissue") +
  tema_box

ggsave("salidas/rotnano-43.png", plot = gg_43, dpi=300, width = 7, height = 4.5, unit = "in")

###-------------------------------------------------------

```


<br>

####  <b><u>Archivo 2,Tabla 2:</u></b> Neurotransmisores y Metabolitos en S. nigra

<!-- Chunk 22 -->
```{r ,message=FALSE,warning=FALSE}
 
###------------------------------------------- DA
tb8_DASN <- tb8_df %>% filter(var =="DA")

kruskal_DASN <- tb8_DASN %>% 
  kruskal_test(valor~trat)

gg_44 <- ggplot(tb8_DASN, aes(x = trat, y = valor, fill = trat)) +
  geom_boxplot() +
  geom_point(aes(x= 0.5, y = valor, colour = trat),
               size=4,shape=tb8_DASN$trat, show.legend = FALSE) +
  scale_fill_manual(breaks = tmtos ,values=tmtos_colores) +
  scale_color_manual(breaks = tmtos ,values=tmtos_colores) +
  scale_shape_manual(breaks = tmtos ,values=tmtos_colores) +
  labs(subtitle = get_test_label(kruskal_DASN, detailed = TRUE),
       x="", y="pmoles/mg tissue") +
  tema_box

ggsave("salidas/rotnano-44.png", plot = gg_44, dpi=300, width = 7, height = 4.5, unit = "in")

###-------------------------------------------------------


###------------------------------------------- DOPAC
tb8_DOPACSN <- tb8_df %>% filter(var =="DOPAC")
kruskal_DOPACSN <- tb8_DOPACSN %>% 
  kruskal_test(valor~trat)

gg_45 <- ggplot(tb8_DOPACSN, aes(x = trat, y = valor, fill = trat)) +
  geom_boxplot() +
  geom_point(aes(x= 0.5, y = valor, colour = trat),
               size=4,shape=tb8_DOPACSN$trat, show.legend = FALSE) +
  scale_fill_manual(breaks = tmtos ,values=tmtos_colores) +
  scale_color_manual(breaks = tmtos ,values=tmtos_colores) +
  scale_shape_manual(breaks = tmtos ,values=tmtos_colores) +
  labs(subtitle = get_test_label(kruskal_DOPACSN, detailed = TRUE),
       x="", y="pmoles/mg tissue") +
  tema_box

ggsave("salidas/rotnano-45.png", plot = gg_45, dpi=300, width = 7, height = 4.5, unit = "in")

###-------------------------------------------------------


###------------------------------------------- DA/DOPA
tb8_DA_DOPASN <- tb8_df %>% filter(var =="DA/DOPA")
kruskal_DA_DOPASN <- tb8_DA_DOPASN %>% 
  kruskal_test(valor~trat)

gg_46 <- ggplot(tb8_DA_DOPASN, aes(x = trat, y = valor, fill = trat)) +
  geom_boxplot() +
  geom_point(aes(x= 0.5, y = valor, colour = trat),
               size=4,shape=tb8_DA_DOPASN$trat, show.legend = FALSE) +
  scale_fill_manual(breaks = tmtos ,values=tmtos_colores) +
  scale_color_manual(breaks = tmtos ,values=tmtos_colores) +
  scale_shape_manual(breaks = tmtos ,values=tmtos_colores) +
  labs(subtitle = get_test_label(kruskal_DA_DOPASN, detailed = TRUE),
       x="", y="pmoles/mg tissue") +
  tema_box

ggsave("salidas/rotnano-46.png", plot = gg_46, dpi=300, width = 7, height = 4.5, unit = "in")

###-------------------------------------------------------


###------------------------------------------- 5HT
tb8_5HTSN <- tb8_df %>% filter(var =="5ht")
kruskal_5HTSN <- tb8_5HTSN %>% 
  kruskal_test(valor~trat)

gg_47 <- ggplot(tb8_5HTSN, aes(x = trat, y = valor, fill = trat)) +
  geom_boxplot() +
  geom_point(aes(x= 0.5, y = valor, colour = trat),
               size=4,shape=tb8_5HTSN$trat, show.legend = FALSE) +
  scale_fill_manual(breaks = tmtos ,values=tmtos_colores) +
  scale_color_manual(breaks = tmtos ,values=tmtos_colores) +
  scale_shape_manual(breaks = tmtos ,values=tmtos_colores) +
  labs(subtitle = get_test_label(kruskal_5HTSN, detailed = TRUE),
       x="", y="pmoles/mg tissue") +
  tema_box

ggsave("salidas/rotnano-47.png", plot = gg_47, dpi=300, width = 7, height = 4.5, unit = "in")

###-------------------------------------------------------

```


<br>

####  <b><u>Archivo 3,Tabla 1:</u></b> Expresión relativa de genes en Caudate nucleus


<!-- Chunk 23 -->
```{r , message=FALSE,warning=FALSE}
###------------------------------------------- CAT
tb9_CAT <- as.data.frame(tb9_df %>% filter(var =="CAT"))
  
kruskal_CAT <- tb9_CAT %>% 
  kruskal_test(valor~trat)

gg_48 <- ggplot(tb9_CAT, aes(x = trat, y = valor, fill = trat)) +
  geom_boxplot() +
  geom_point(aes(x= 0.5, y = valor, colour = trat),
               size=4,shape=tb9_CAT$trat, show.legend = FALSE) +
  scale_fill_manual(breaks = tmtos ,values=tmtos_colores) +
  scale_color_manual(breaks = tmtos ,values=tmtos_colores) +
  scale_shape_manual(breaks = tmtos ,values=tmtos_colores) +
  labs(subtitle = get_test_label(kruskal_CAT, detailed = TRUE),
       x="", y="") +
  tema_box

ggsave("salidas/rotnano-48.png", plot = gg_48, dpi=300, width = 7, height = 4.5, unit = "in")

###-------------------------------------------------------


###------------------------------------------- GPX1
tb9_GPX1 <- as.data.frame(tb9_df %>% filter(var =="GPX1"))

kruskal_GPX1 <- tb9_GPX1 %>% 
  kruskal_test(valor~trat)

gg_49 <- ggplot(tb9_GPX1, aes(x = trat, y = valor, fill = trat)) +
  geom_boxplot() +
  geom_point(aes(x= 0.5, y = valor, colour = trat),
               size=4,shape=tb9_GPX1$trat, show.legend = FALSE) +
  scale_fill_manual(breaks = tmtos ,values=tmtos_colores) +
  scale_color_manual(breaks = tmtos ,values=tmtos_colores) +
  scale_shape_manual(breaks = tmtos ,values=tmtos_colores) +
  labs(subtitle = get_test_label(kruskal_GPX1, detailed = TRUE),
       x="", y="") +
  tema_box

ggsave("salidas/rotnano-49.png", plot = gg_49, dpi=300, width = 7, height = 4.5, unit = "in")

###-------------------------------------------------------


###------------------------------------------- SOD
tb9_SOD <- as.data.frame(tb9_df %>% filter(var =="SOD"))

kruskal_SOD <- tb9_SOD %>% 
  kruskal_test(valor~trat)

gg_50 <- ggplot(tb9_SOD, aes(x = trat, y = valor, fill = trat)) +
  geom_boxplot() +
  geom_point(aes(x= 0.5, y = valor, colour = trat),
               size=4,shape=tb9_SOD$trat, show.legend = FALSE) +
  scale_fill_manual(breaks = tmtos ,values=tmtos_colores) +
  scale_color_manual(breaks = tmtos ,values=tmtos_colores) +
  scale_shape_manual(breaks = tmtos ,values=tmtos_colores) +
  labs(subtitle = get_test_label(kruskal_SOD, detailed = TRUE),
       x="", y="") +
  tema_box

ggsave("salidas/rotnano-50.png", plot = gg_50, dpi=300, width = 7, height = 4.5, unit = "in")

###-------------------------------------------------------


###------------------------------------------- SNCA
tb9_SNCA <- as.data.frame(tb9_df %>% filter(var =="SNCA"))

kruskal_SNCA <- tb9_SNCA %>% 
  kruskal_test(valor~trat)

gg_51 <- ggplot(tb9_SNCA, aes(x = trat, y = valor, fill = trat)) +
  geom_boxplot() +
  geom_point(aes(x= 0.5, y = valor, colour = trat),
               size=4,shape=tb9_SNCA$trat, show.legend = FALSE) +
  scale_fill_manual(breaks = tmtos ,values=tmtos_colores) +
  scale_color_manual(breaks = tmtos ,values=tmtos_colores) +
  scale_shape_manual(breaks = tmtos ,values=tmtos_colores) +
  labs(subtitle = get_test_label(kruskal_SNCA, detailed = TRUE),
       x="", y="") +
  tema_box

ggsave("salidas/rotnano-51.png", plot = gg_51, dpi=300, width = 7, height = 4.5, unit = "in")

###-------------------------------------------------------


###------------------------------------------- TH
tb9_TH <- as.data.frame(tb9_df %>% filter(var =="TH"))

kruskal_TH <- tb9_TH %>% 
  kruskal_test(valor~trat)

gg_52 <- ggplot(tb9_TH, aes(x = trat, y = valor, fill = trat)) +
  geom_boxplot() +
  geom_point(aes(x= 0.5, y = valor, colour = trat),
               size=4,shape=tb9_TH$trat, show.legend = FALSE) +
  scale_fill_manual(breaks = tmtos ,values=tmtos_colores) +
  scale_color_manual(breaks = tmtos ,values=tmtos_colores) +
  scale_shape_manual(breaks = tmtos ,values=tmtos_colores) +
  labs(subtitle = get_test_label(kruskal_TH, detailed = TRUE),
       x="", y="") +
  tema_box

ggsave("salidas/rotnano-52.png", plot = gg_52, dpi=300, width = 7, height = 4.5, unit = "in")

###-------------------------------------------------------


###------------------------------------------- GLUT3
tb9_GLUT3 <- as.data.frame(tb9_df %>% filter(var =="GLUT3"))

kruskal_GLUT3 <- tb9_GLUT3 %>% 
  kruskal_test(valor~trat)

gg_53 <- ggplot(tb9_GLUT3, aes(x = trat, y = valor, fill = trat)) +
  geom_boxplot() +
  geom_point(aes(x= 0.5, y = valor, colour = trat),
               size=4,shape=tb9_GLUT3$trat, show.legend = FALSE) +
  scale_fill_manual(breaks = tmtos ,values=tmtos_colores) +
  scale_color_manual(breaks = tmtos ,values=tmtos_colores) +
  scale_shape_manual(breaks = tmtos ,values=tmtos_colores) +
  labs(subtitle = get_test_label(kruskal_GLUT3, detailed = TRUE),
       x="", y="") +
  tema_box

ggsave("salidas/rotnano-53.png", plot = gg_53, dpi=300, width = 7, height = 4.5, unit = "in")

###-------------------------------------------------------


###------------------------------------------- GLUT4
tb9_GLUT4 <- as.data.frame(tb9_df %>% filter(var =="GLUT4"))

kruskal_GLUT4 <- tb9_GLUT4 %>% 
  kruskal_test(valor~trat)

gg_54 <- ggplot(tb9_GLUT4, aes(x = trat, y = valor, fill = trat)) +
  geom_boxplot() +
  geom_point(aes(x= 0.5, y = valor, colour = trat),
               size=4,shape=tb9_GLUT4$trat, show.legend = FALSE) +
  scale_fill_manual(breaks = tmtos ,values=tmtos_colores) +
  scale_color_manual(breaks = tmtos ,values=tmtos_colores) +
  scale_shape_manual(breaks = tmtos ,values=tmtos_colores) +
  labs(subtitle = get_test_label(kruskal_GLUT4, detailed = TRUE),
       x="", y="") +
  tema_box

ggsave("salidas/rotnano-54.png", plot = gg_54, dpi=300, width = 7, height = 4.5, unit = "in")

###-------------------------------------------------------

```
