# Supplementary material for: Non-Categorical Analyses Identify Rotenone-Induced ‘Parkinsonian’ Rats Benefiting from Nano-Emulsified Punicic Acid (Nano-PSO) in a Phenotypically Diverse Population: Implications for Translational Neurodegenerative Therapies
Source: Int J Mol Sci. 2024 Nov 25;25(23):12635. doi: 10.3390/ijms252312635 (PMC11640963; doi:10.3390/ijms252312635)
Supplement: Supplementary file 1 [file ijms-25-12635-s001.zip › nPSO-V12-dendograms.Rmd]

<br>


## Dendogramas  

Un dendograma es una representación en forma de árbol del grado de semejanza que existe
entre los individuos de una población. La semejanza o similaridad entre individuos se mide a partir
de una distancia: dos individuos son muy semejantes si la distancia entre ellos es reducida.
En un dendograma la distancia entre dos individuos se mide como la distancia (altura si el dendograma es vertical) de sus ramas al punto de unión de ellas. La separación o el traslape mostrado en PCA en ls gráficas anteriores puede ser corroborado por medio de estos dendogramas.


#### <b><u>Archivo 1,Tabla 1:</u></b> Mean of TH+ Neurons ($10^3$)
<!-- Chunk 42 -->
```{r ,message=FALSE,warning=FALSE,fig.width=7, fig.height=6}
#--------------------------------------------------------------------------------
f_dendo <- function(df) {
  temp <- df %>% 
  pivot_wider(id_cols = c(trat, rat), names_from = var, values_from = valor) %>%
  unite(id, c("trat","rat"), sep ="-", remove = FALSE) %>% 
  select(-rat) %>% 
  data.frame()
}
#--------------------------------------------------------------------------------

neuro <- f_dendo(tb1_df)
rownames(neuro)<- neuro$id
neuro2 <- neuro[,-c(1,2)]
trat_lbls_neuro <- neuro[,2]
trat_col_neuro <- tmtos_colores[as.numeric(trat_lbls_neuro)]

  
d_neuro <- dist(neuro2) 
hc_neuro <- hclust(d_neuro, method = "complete")
neuro_trat <- (levels(neuro[,2]))

dend_neuro <- as.dendrogram(hc_neuro)
# ordenarlo lo más parecido posible al orden de las observaciones:
dend_neuro <- rotate(dend_neuro, 1:nrow(neuro))

# Hacer coincidir manualmente las etiquetas, en la medida de lo posible, con la clasificación real de las ratas:
labels_colors(dend_neuro) <-
  c("green", "red", "magenta","orange")[
    as.numeric(neuro[,2])[order.dendrogram(dend_neuro)]
  ]


# Añadir el tipo de trat a las etiquetas:
labels(dend_neuro) <- paste(labels(dend_neuro), sep = "")

dend_neuro <- hang.dendrogram(dend_neuro,hang_height=0.1)
dend_neuro <- set(dend_neuro, "labels_cex", 0.7)

# Graficar:
par(mar = c(3,3,3,7))
plot(dend_neuro, 
     horiz =  TRUE,  nodePar = list(cex = .007))
legend("topleft", legend = neuro_trat, fill =tmtos_colores)

#  se uso 900 x 600
```


<br>

#### <b><u>Archivo 1,Tabla 2:</u></b> Concentración $\alpha$-synuclein (pg/ml)

<!-- Chunk 43 -->
```{r ,fig.width=7, fig.height=6}

alfa <- f_dendo(tb2_df)
rownames(alfa)<- alfa$id
alfa2 <- alfa[,-c(1,2)]
trat_lbls_alfa <- alfa[,2]
trat_col_alfa <- tmtos_colores[as.numeric(trat_lbls_alfa)]

  
d_alfa <- dist(alfa2) 
hc_alfa <- hclust(d_alfa, method = "complete")
alfa_trat <- (levels(alfa[,2]))

dend_alfa <- as.dendrogram(hc_alfa)
# ordenarlo lo más parecido posible al orden de las observaciones:
dend_alfa <- rotate(dend_alfa, 1:nrow(alfa))

# Hacer coincidir manualmente las etiquetas, en la medida de lo posible, con la clasificación real de las ratas:
labels_colors(dend_alfa) <-
  c("green", "red", "magenta","orange")[
    as.numeric(alfa[,2])[order.dendrogram(dend_alfa)]
  ]


# Añadir el tipo de trat a las etiquetas:
labels(dend_alfa) <- paste(labels(dend_alfa), sep = "")

dend_alfa <- hang.dendrogram(dend_alfa,hang_height=0.1)
dend_alfa <- set(dend_alfa, "labels_cex", 0.7)

# Graficar:
par(mar = c(3,3,3,7))
plot(dend_alfa, 
     horiz =  TRUE,  nodePar = list(cex = .007))
legend("topleft", legend = alfa_trat, fill = c("green", "red", "magenta","orange"))

```


<br>

#### <b><u>Archivo 1,Tabla 3:</u></b> MDA Concentration (nM)

<!-- Chunk 44 -->
```{r ,fig.width=7, fig.height=6}

mda <- f_dendo(tb3_df %>% filter(rat !="R8"))
rownames(mda)<- mda$id
mda2 <- mda[,-c(1,2)]
trat_lbls_mda <- mda[,2]
trat_col_mda <- tmtos_colores[as.numeric(trat_lbls_mda)]

  
d_mda <- dist(mda2) 
hc_mda <- hclust(d_mda, method = "single")
mda_trat <- (levels(mda[,2]))

dend_mda <- as.dendrogram(hc_mda)
# ordenarlo lo más parecido posible al orden de las observaciones:
dend_mda <- rotate(dend_mda, 1:nrow(mda))

# Hacer coincidir manualmente las etiquetas, en la medida de lo posible, con la clasificación real de las ratas:
labels_colors(dend_mda) <-
  c("green", "red", "magenta","orange")[
    as.numeric(mda[,2])[order.dendrogram(dend_mda)]
  ]


# Añadir el tipo de trat a las etiquetas:
labels(dend_mda) <- paste(labels(dend_mda), sep = "")

dend_mda <- hang.dendrogram(dend_mda,hang_height=0.1)
dend_mda <- set(dend_mda, "labels_cex", 0.7)

# Graficar:
par(mar = c(3,3,3,7))
plot(dend_mda, 
     horiz =  TRUE,  nodePar = list(cex = .007))
legend("topleft", legend = mda_trat, fill = c("green", "red", "magenta","orange"))


```


<br>

#### <b><u>Archivo 1,Tabla 4:</u></b> Antioxidant enzymes in blood   


<!-- Chunk 45 -->
```{r ,fig.width=7, fig.height=6}

enzima <- f_dendo(tb4_df)
rownames(enzima)<- enzima$id
enzima2 <- enzima[,-c(1,2)]
trat_lbls_enzima <- enzima[,2]
trat_col_enzima <- tmtos_colores[as.numeric(trat_lbls_enzima)]

  
d_enzima <- dist(enzima2) 
hc_enzima <- hclust(d_enzima, method = "complete")
enzima_trat <- (levels(enzima[,2]))

dend_enzima <- as.dendrogram(hc_enzima)
# ordenarlo lo más parecido posible al orden de las observaciones:
dend_enzima <- rotate(dend_enzima, 1:nrow(enzima))

# Hacer coincidir manualmente las etiquetas, en la medida de lo posible, con la clasificación real de las ratas:
labels_colors(dend_enzima) <-
  c("green", "red", "magenta","orange")[
    as.numeric(enzima[,2])[order.dendrogram(dend_enzima)]
  ]


# Añadir el tipo de trat a las etiquetas:
labels(dend_enzima) <- paste(labels(dend_enzima), sep = "")

dend_enzima <- hang.dendrogram(dend_enzima,hang_height=0.1)
dend_enzima <- set(dend_enzima, "labels_cex", 0.7)

# Graficar:
par(mar = c(3,3,3,7))
plot(dend_enzima, 
     horiz =  TRUE,  nodePar = list(cex = .007))
legend("topleft", legend = enzima_trat, fill = c("green", "red", "magenta","orange"))


```


<br>

####  <b><u>Archivo 1,Tabla 5:</u></b> Latency (sec)

<!-- Chunk 46 -->
```{r ,fig.width=7, fig.height=6}

late <- f_dendo(tb5_df)
rownames(late)<- late$id
late2 <- late[,-c(1,2)]
trat_lbls_late <- late[,2]
trat_col_late <- tmtos_colores[as.numeric(trat_lbls_late)]

  
d_late <- dist(late2) 
hc_late <- hclust(d_late, method = "complete")
late_trat <- (levels(late[,2]))

dend_late <- as.dendrogram(hc_late)
# ordenarlo lo más parecido posible al orden de las observaciones:
dend_late <- rotate(dend_late, 1:nrow(late))

# Hacer coincidir manualmente las etiquetas, en la medida de lo posible, con la clasificación real de las ratas:
labels_colors(dend_late) <-
  c("green", "red", "magenta","orange")[
    as.numeric(late[,2])[order.dendrogram(dend_late)]
  ]


# Añadir el tipo de trat a las etiquetas:
labels(dend_late) <- paste(labels(dend_late), sep = "")

dend_late <- hang.dendrogram(dend_late,hang_height=0.1)
dend_late <- set(dend_late, "labels_cex", 0.7)

# Graficar:
par(mar = c(3,3,3,7))
plot(dend_late, 
     horiz =  TRUE,  nodePar = list(cex = .007))
legend("topleft", legend = late_trat, fill = c("green", "red", "magenta","orange"))

```


<br>


####  <b><u>Archivo 1,Tabla 6:</u></b>  Biochemical indicators 

<!-- Chunk 47 -->
```{r ,fig.width=7, fig.height=6}
bioq <- f_dendo(tb6_df)

rownames(bioq)<- bioq$id
bioq2 <- bioq[,-c(1,2)]
trat_labels <- bioq[,2]
trat_col <- tmtos_colores[as.numeric(trat_labels)]


# Distancia y algoritmo 
d_bioq <- dist(bioq2) 
hc_bioq <- hclust(d_bioq, method = "complete")
bioq_trat <- (levels(bioq[,2]))

dend_bioq <- as.dendrogram(hc_bioq)
# ordenarlo lo más parecido posible al orden de las observaciones:
dend_bioq <- rotate(dend_bioq, 1:nrow(bioq))

# Hacer coincidir manualmente las etiquetas, en la medida de lo posible, con la clasificación real de las ratas:
labels_colors(dend_bioq) <-
  c("green", "red", "magenta","orange")[
    as.numeric(bioq[,2])[order.dendrogram(dend_bioq)]
  ]


# Añadir el tipo de trat a las etiquetas:
labels(dend_bioq) <- paste(labels(dend_bioq), sep = "")

dend_bioq <- hang.dendrogram(dend_bioq,hang_height=0.1)
dend_bioq <- set(dend_bioq, "labels_cex", 0.7)

# Graficar:
par(mar = c(3,3,3,7))
plot(dend_bioq, 
     horiz =  TRUE,  nodePar = list(cex = .007))
legend("topleft", legend = bioq_trat, fill = c("green", "red", "magenta","orange"))

```


<br>

#### <b><u>Archivo 2,Tabla 1:</u></b> Neurotransmiters and Metabolites in Caudate nucleus

<!-- Chunk 48 -->
```{r ,fig.width=7, fig.height=6}
meta <- f_dendo(tb7_df)

rownames(meta)<- meta$id
meta2 <- meta[,-c(1,2)]
trat_labels <- meta[,2]
trat_col <- tmtos_colores[as.numeric(trat_labels)]


# Distancia y algoritmo 
d_meta <- dist(meta2) 
hc_meta <- hclust(d_meta, method = "complete")
meta_trat <- (levels(meta[,2]))

dend_meta <- as.dendrogram(hc_meta)
# ordenarlo lo más parecido posible al orden de las observaciones:
dend_meta <- rotate(dend_meta, 1:1:nrow(meta))

# Hacer coincidir manualmente las etiquetas, en la medida de lo posible, con la clasificación real de las ratas:
labels_colors(dend_meta) <-
  c("green", "red", "magenta","orange")[
    as.numeric(meta[,2])[order.dendrogram(dend_meta)]
  ]


# Añadir el tipo de trat a las etiquetas:
labels(dend_meta) <- paste(labels(dend_meta), sep = "")

dend_meta <- hang.dendrogram(dend_meta,hang_height=0.1)
dend_meta <- set(dend_meta, "labels_cex", 0.7)

# Graficar:
par(mar = c(3,3,3,7))
plot(dend_meta, 
     horiz =  TRUE,  nodePar = list(cex = .007))
legend("topleft", legend = meta_trat, fill = c("green", "red", "magenta","orange"))

```


<br>

#### <b><u>Archivo 2,Tabla 2:</u></b> Neurotransmiters and Metabolites in S. nigra

<!-- Chunk 49 -->
```{r ,fig.width=7,fig.height=6}
metasn <- f_dendo(tb8_df)

rownames(metasn)<- metasn$id
metasn2 <- metasn[,-c(1,2)]
trat_labels <- metasn[,2]
trat_col <- tmtos_colores[as.numeric(trat_labels)]


# Distancia y algoritmo 
d_metasn <- dist(metasn2) 
hc_metasn <- hclust(d_metasn, method = "complete")
metasn_trat <- (levels(metasn[,2]))

dend_metasn <- as.dendrogram(hc_metasn)
# ordenarlo lo más parecido posible al orden de las observaciones:
dend_metasn <- rotate(dend_metasn, 1:nrow(metasn))

# Hacer coincidir manualmente las etiquetas, en la medida de lo posible, con la clasificación real de las ratas:
labels_colors(dend_metasn) <-
  c("green", "red", "magenta","orange")[
    as.numeric(metasn[,2])[order.dendrogram(dend_metasn)]
  ]


# Añadir el tipo de trat a las etiquetas:
labels(dend_metasn) <- paste(labels(dend_metasn), sep = "")

dend_metasn <- hang.dendrogram(dend_metasn,hang_height=0.1)
dend_metasn <- set(dend_metasn, "labels_cex", 0.7)

# Graficar:
par(mar = c(3,3,3,7))
plot(dend_metasn, 
     horiz =  TRUE,  nodePar = list(cex = .007))
legend("topleft", legend = metasn_trat, fill = c("green", "red", "magenta","orange"))

```


<br>


####  <b><u>Archivo 3,Tabla 1:</u></b>  Gene relative Expression in Caudate nucleus

<!-- Chunk 50 -->
```{r ,fig.width=7,fig.height=6}
genes <- f_dendo(tb8_df)

rownames(genes)<- genes$id
genes2 <- genes[,-c(1,2)]
trat_labels <- genes[,2]
trat_col <- tmtos_colores[as.numeric(trat_labels)]


# Distancia y algoritmo 
d_genes <- dist(genes2) 
hc_genes <- hclust(d_genes, method = "complete")
genes_trat <- (levels(genes[,2]))

dend_genes <- as.dendrogram(hc_genes)
# ordenarlo lo más parecido posible al orden de las observaciones:
dend_genes <- rotate(dend_genes, 1:nrow(genes))

# Hacer coincidir manualmente las etiquetas, en la medida de lo posible, con la clasificación real de las ratas:
labels_colors(dend_genes) <-
  c("green", "red", "magenta","orange")[
    as.numeric(genes[,2])[order.dendrogram(dend_genes)]
  ]


# Añadir el tipo de trat a las etiquetas:
labels(dend_genes) <- paste(labels(dend_genes), sep = "")

dend_genes <- hang.dendrogram(dend_genes,hang_height=0.1)
dend_genes <- set(dend_genes, "labels_cex", 0.7)

# Graficar:
par(mar = c(3,3,3,7))
plot(dend_genes, 
     horiz =  TRUE,  nodePar = list(cex = .007))
legend("topleft", legend = genes_trat, fill = c("green", "red", "magenta","orange"))

```
