# Supplementary material for: Non-Categorical Analyses Identify Rotenone-Induced ‘Parkinsonian’ Rats Benefiting from Nano-Emulsified Punicic Acid (Nano-PSO) in a Phenotypically Diverse Population: Implications for Translational Neurodegenerative Therapies
Source: Int J Mol Sci. 2024 Nov 25;25(23):12635. doi: 10.3390/ijms252312635 (PMC11640963; doi:10.3390/ijms252312635)
Supplement: Supplementary file 1 [file ijms-25-12635-s001.zip › nPSO-V12-pca.Rmd]

##  Componentes principales (PCA)

En contraste con la comparación de tratamientos, el análisis de componentes principales (PCA, por sus siglas en inglés) trata con todas las variables en cada tabla. PCA transforma un conjunto de variables correlacionadas en un nuevo conjunto de variables no correlacionadas. El objetivo de PCA es reducir la dimensionalidad en la cual se expresa el conjunto original de variables. 
Normalmente, si el número de variables es reducido no existe ganancia en su resultado. En la identificación de los individuos se hace referencia al número secuencial único que tienen. Este número se podrá cambiar en el reporte final.
```{r}
  library(latex2exp)
  formaPuntoGrupo <- c(15,16,17,18)

```

<!-- Chunk 1: Wide tables -->
```{r ,message=FALSE,warning=FALSE}
tb1_w <- tb1_df %>%
  pivot_wider(id_cols = c(trat, rat), names_from = "var", values_from = "valor") %>% 
  as.data.frame()
###############################################
  # Datos obtenidos de acuerdo al archivo
  #  => 12 NUEVA BASE DE DATOS 15.02.23.xlsx  <=
tb1_w$id <- c(9:10,
              19:22,
              55:60,
              93:98,
              131:136)
rownames(tb1_w) <- tb1_w$id
#______________________________________________
###############################################
tb2_w <- tb2_df %>%
  pivot_wider(id_cols = c(trat, rat), names_from = "var", values_from = "valor") %>% 
  as.data.frame()
###############################################
  # Datos obtenidos de acuerdo al archivo
  #  => 12 NUEVA BASE DE DATOS 15.02.23.xlsx  <=
tb2_w$id <- c(1:8,
              39:46,
              77:84,
              115:122)
rownames(tb2_w) <- tb2_w$id
###############################################
###############################################

tb3_w <- tb3_df %>%
  pivot_wider(id_cols = c(trat, rat), names_from = "var", values_from = "valor") %>% 
  as.data.frame()
  # Datos obtenidos de acuerdo al archivo
  #  => 12 NUEVA BASE DE DATOS 15.02.23.xlsx  <=
tb3_w$id <- c(1:8,
              39:46,
              77:84,
              115:122)
rownames(tb3_w) <- tb3_w$id
tb3_w1 <- tb3_w %>% filter(rat != "R8")
###############################################

tb4_w <- tb4_df %>%
  pivot_wider(id_cols = c(trat, rat), names_from = "var", values_from = "valor") %>% 
  as.data.frame()
  # Datos obtenidos de acuerdo al archivo
  #  => 12 NUEVA BASE DE DATOS 15.02.23.xlsx  <=
tb4_w$id <- c(23:30,
            61:68,
            99:106,
            137:144)
rownames(tb4_w) <- tb4_w$id
###############################################
###############################################

tb5_w <- tb5_df %>%
  pivot_wider(id_cols = c(trat, rat), names_from = "var", values_from = "valor") %>% 
  as.data.frame()
  # Datos obtenidos de acuerdo al archivo
  #  => 12 NUEVA BASE DE DATOS 15.02.23.xlsx  <=
tb5_w$id <- c(5:10,
            19:22,
            47:50,
            55:60,
            77:81,
            85:87,
            93:94,
            115:121,
            131:133)
rownames(tb5_w) <- tb5_w$id
###############################################
###############################################

tb6_w <- tb6_df %>%
  pivot_wider(id_cols = c(trat, rat), names_from = "var", values_from = "valor") %>% 
  as.data.frame()
  # Datos obtenidos de acuerdo al archivo
  #  => 12 NUEVA BASE DE DATOS 15.02.23.xlsx  <=
tb6_w$id <- c(23:30,
              61:68,
              99:106,
              137:144)
rownames(tb6_w) <- tb6_w$id
###############################################
###############################################

tb7_w <- tb7_df %>%
  pivot_wider(id_cols = c(trat, rat), names_from = "var", values_from = "valor") %>% 
  as.data.frame()
  # Datos obtenidos de acuerdo al archivo
  #  => 12 NUEVA BASE DE DATOS 15.02.23.xlsx  <=
tb7_w$id <- c( 31:38,
               69:76,
               107:114,
               145:152)
rownames(tb7_w) <- tb7_w$id
###############################################
###############################################

tb8_w <- tb8_df %>%
  pivot_wider(id_cols = c(trat, rat), names_from = "var", values_from = "valor") %>% 
  as.data.frame()
  # Datos obtenidos de acuerdo al archivo
  #  => 12 NUEVA BASE DE DATOS 15.02.23.xlsx  <=
#tb8_w$id <- c( 31:38,
#                  69:76,
#                  107:114,
#                  145:152)
#rownames(tb8_w) <- tb8_w$id
###############################################
###############################################

tb9_w <- tb9_df %>%
  pivot_wider(id_cols = c(trat, rat), names_from = "var", values_from = "valor") %>% 
  as.data.frame()
  # Datos obtenidos de acuerdo al archivo
  #  => 12 NUEVA BASE DE DATOS 15.02.23.xlsx  <=
tb9_w$id <- c( 24:30,
             62:68,
             100:106,
             138:144)
rownames(tb9_w) <- tb9_w$id
###############################################
###############################################

df2 <- tb4_w %>% 
  full_join(tb6_w,by=c("id","trat")) %>%
  full_join(tb9_w,by=c("id","trat"))
df2 <- df2[,c(3:5,8:10,12:18,1,6,2)]
df2 <- na.omit(df2)
colnames(df2) <- c("CAT_act","GPx_act","SOD_act",
                   "GLUCOSE","TRIGLYCERIDES","CHOLESTEROL",
                   "CAT","GPX1","SOD","SNCA","TH","GLUT3","GLUT4",
                   "trat","id","rat")

  df1 <- na.omit(tb2_w %>%
     rename(c("Caudate nucleus" = "asyn_CN",
              "S. nigra" = "asyn_SN")) %>%
     full_join(rename(select(tb3_w,c(trat,id,"Caudate nucleus")),
                      c("Caudate nucleus" = "MDA_CN")),
               by=c("id","trat")))

#install.packages("shipunov")
library(shipunov)
nivel_probabilidad <- 0.8
```

<!--------------------------------------------------------->
<!--------------------------------------------------------->
#### <b><u>Archivo 1,Tabla 1:</u></b> Mean of TH+ Neurons ($10^3$)

Aunque la tabla tiene tres variables (Left SNpc,  Right SNpc y Total), la tercera de ellas es la suma de las dos primeras,
y podríamos decir que sólo dos son posiblemente independientes.
En este caso la gráfica de dispersión de puntos queda de la siguiente manera.


<!--  -->
```{r ,message=FALSE,warning=FALSE}
tb1.pca <- prcomp(subset(tb1_w,select=-c(id,trat,rat)), center = TRUE,scale. = TRUE)

  tb <- as_tibble(tb1_w)
  tb <- dplyr::rename(tb, "group" = "trat")
  
  ggplot(tb, aes(x=`Left SNpc`, y=`Right SNpc`,color=group)) +
    geom_point(aes(shape=group),size=4)+
    scale_shape_manual(values=formaPuntoGrupo)+
    ggtitle(TeX(r'(Mean of TH+ neurons ($10^3$) in S. nigra)'))+
    scale_color_manual(breaks = tmtos , values = tmtos_colores)

  
  
#--- Editable
gg_01 <-  ggplot(tb, aes(x=`Left SNpc`, y=`Right SNpc`,color=group)) +
    geom_point(aes(shape=group),size=4)+
    scale_shape_manual(values=formaPuntoGrupo)+
#    ggtitle(TeX(r'(Mean of TH+ neurons ($10^3$) in S. nigra)'))+
    scale_color_manual(breaks = tmtos , values = tmtos_colores)

ggsave("salidas/rotnano-01.png", plot = gg_01, dpi=300, width = 7, height = 4.5, unit = "in")

# library(rvg)
# library(officer)
# editable_tb1 <- dml(ggobj = gg_tb1)
# 
# tb1 <- read_pptx()
# tb1 <- add_slide(tb1)
# tb1 <- ph_with(x = tb1, editable_tb1,
#                 location = ph_location_type(type = "body") )
# 
# print(tb1, target = "salidas/tb1_pca.pptx")

```

Dado lo reducido del número de variables la ventaja del análisis de componentes principales es reducido.
La gráfica de la transformación de las coordenadas de los registros a las dos primeras componentes se ilustra en la siguiente gráfica.

<!-- Chunk 2: Archivo 1,Tabla 1 -->
```{r ,message=FALSE,warning=FALSE}
tb1.pca <- prcomp(subset(tb1_w,select=-c(id,trat,rat)), center = TRUE,scale. = TRUE)

gg_02 <-ggbiplot(
  tb1.pca,
  ellipse = TRUE,  ellipse.prob = nivel_probabilidad,
  labels = tb1_w$id,
  groups = tb1_w$trat
   ) +
  scale_color_manual(breaks = tmtos , values = tmtos_colores) +
  #scale_shape_manual(breaks = tmtos ,values=tmtos_colores) +
  #labs(title = TeX(r'(Mean of TH+ neurons ($10^3$) in S. nigra)')) +
  tema_box

ggsave("salidas/rotnano-02.png", plot = gg_02, dpi=300, width = 7, height = 4.5, unit = "in")


#--- Editable
# editable_bp1 <- dml(ggobj = gg_bp1)
# 
# bp1 <- read_pptx()
# bp1 <- add_slide(bp1)
# bp1 <- ph_with(x = bp1, editable_bp1,
#                 location = ph_location_type(type = "body") )
# 
# print(bp1, target = "salidas/bp1_pca.pptx")


```

En la gráfica anterior observamos que las nubes de puntos de los diferentes grupos se mueven casi perpendicularmente al eje de la variable Total. Aunque menos precisamente, observamos en la gráfica de dispersión anterior que las nubes de puntos
de los grupos avanzan perpendicularmente a la recta $y=x$ (la cual da la perpendicularidad de la familia de rectas $x + y = k$).
Esto es consistente con lo que se observa en la gráfica de comparación de tratamientos con respecto a la tabla 1 y a la variable total.


Tabla de intersección de elipses (Porcentajes de áreas)

```{r ,message=FALSE,warning=FALSE}
# https://search.r-project.org/CRAN/refmans/shipunov/html/Ellipses.html
  ee <- Ellipses(tb1.pca$x[, c("PC1", "PC2")], tb1_w$trat, level=nivel_probabilidad, plot=FALSE)
  Overlap(ee)
```

La siguiente tabla identifica los extremos superiores o inferiores de cada variable: Un signo menos, "-", a la derecha del número indicará que tal valor es un outlier inferior, mientras que uno signo más, "+", indicará que es superior.

<!-- Chunk 25 -->
```{r ,message=FALSE,warning=FALSE}
out1 <- TablaOutliers(tb1_w[,c(3,4,5,1,6)],3) %>%
  mutate(c2 = TablaOutliers(tb1_w[,c(3,4,5,1,6)],3) %>%
           pull(` `) %>% 
           str_trim() %>% 
           str_replace("\\|", ""),
         c4 = TablaOutliers(tb1_w[,c(3,4,5,1,6)],3) %>%
           pull(` .1`) %>% 
           str_trim() %>% 
           str_replace("\\|", ""),
         c6 = TablaOutliers(tb1_w[,c(3,4,5,1,6)],3) %>%
           pull(` .2`) %>% 
           str_trim() %>% 
           str_replace("\\|", "")) %>% 
  select(c(1,9,3,10,5,11,7,8))


gt(out1) %>%
  cols_label(c2 = "", c4 = "", c6 = "", Total = "Total SNpc") %>%
  tab_style(style = cell_text(color = "red", weight = "bold"),
            locations = list(cells_body(columns = c(2, 4, 6)))) %>% 
  cols_width(c(1,3,5)~px(75),
             7~150,
             8~50)
```

<!--------------------------------------------------------->
<!--------------------------------------------------------->
<br>
#### <b><u>Archivo 1,Tabla 2:</u></b> Concentración $\alpha$-synuclein (pg/ml)

Esta tabla contiene dos variables relacionadas con $\alpha$-synuclein Concentration (pg/ml): "Caudate nucleus" y "S. nigra".
Igual que con la tabla 1, siendo sólo dos la variables la ventaja de PCA se reduce. La gráfica que dispersión
de puntos nos queda de la siguiente manera.


<!-- Chunk 26 -->
```{r ,message=FALSE,warning=FALSE}
  tb <- as_tibble(tb2_w)
  tb <- dplyr::rename(tb, "group" = "trat")
  
gg_03 <-  ggplot(tb, aes(x=`Caudate nucleus`, y=`S. nigra`,color=group)) +
    geom_point(aes(shape=group),size=4)+
    scale_shape_manual(values=formaPuntoGrupo)+
#    ggtitle(TeX(r'($\alpha$-synuclein Concentration (pg/ml))'))+
    scale_color_manual(breaks = tmtos , values = tmtos_colores)

ggsave("salidas/rotnano-03.png", plot = gg_03, dpi=300, width = 7, height = 4.5, unit = "in")

```


<!-- Chunk 26 -->
```{r ,message=FALSE,warning=FALSE}
tb2.pca <- prcomp(subset(tb2_w,select=-c(id,trat,rat)), center = TRUE,scale. = TRUE)

gg_04 <- ggbiplot(
  tb2.pca,
  ellipse = TRUE,  ellipse.prob = nivel_probabilidad,
  labels = tb2_w$id,
  groups = tb2_w$trat
) +
  scale_color_manual(breaks = tmtos , values = tmtos_colores) +
  #scale_shape_manual(breaks = tmtos ,values=tmtos_colores) +
#  labs(title = TeX(r'($\alpha$-synuclein Concentration (pg/ml))')) +
  tema_box

ggsave("salidas/rotnano-04.png", plot = gg_04, dpi=300, width = 7, height = 4.5, unit = "in")

```

En este caso la primera componente principal explica arriba del 90% de la varianza total. 
Revisando la matriz de rotación observamos que

\[
   PC_1 = 0.7071\,\mbox{Caudate nucleus}_z + 0.7071\,\mbox{S. nigra}_z
\]
es decir, que la primera componente principal es un promedio de las dos variables estándarizadas.
<br>

<!-- Chunk 27 -->
```{r ,message=FALSE,warning=FALSE}
# Outliers
out2 <- TablaOutliers(tb2_w[,c(3,4,1,5)],2) %>%
  mutate(c2 = TablaOutliers(tb2_w[,c(3,4,1,5)],2) %>%
           pull(` `) %>% 
           str_trim() %>% 
           str_replace("\\|", ""),
         c4 = TablaOutliers(tb2_w[,c(3,4,1,5)],2) %>%
           pull(` .1`) %>% 
           str_trim() %>% 
           str_replace("\\|", "")) %>% 
  select(c(1,7,3,8,5,6))


gt(out2) %>%
  cols_label(c2 = "", c4 = "") %>%
  tab_style(style = cell_text(color = "red", weight = "bold"),
            locations = list(cells_body(columns = c(2, 4)))) %>% 
  cols_width(c(1,3,5)~px(150),
             6~50)

```


Tabla de intersección de elipses (Porcentajes de áreas)

```{r ,message=FALSE,warning=FALSE}
# https://search.r-project.org/CRAN/refmans/shipunov/html/Ellipses.html
  ee <- Ellipses(tb2.pca$x[, c("PC1", "PC2")], tb2_w$trat, level=nivel_probabilidad, plot=FALSE)
  Overlap(ee)
```

Lo que indica que las nubes de puntos de los grupos ROT/nano-PSO y Nano-PSO/ROT no se pueden diferenciar entre sí. 
<br>

#### <b><u>Archivo 1,Tabla 3:</u></b> MDA Concentration (nM)
La tabla "MDA Concentration (nM)" contiene sólo dos variables: "Caudate nucleus" y "S. nigra". De lo observado en la gráfica de comparación de tratamientos, la variable "S. nigra" es diferenciadora de los grupos. La gráfica de dispersión queda de la siguiente manera.

<!-- Chunk 28 -->
```{r ,message=FALSE,warning=FALSE}
  tb <- as_tibble(tb3_w)
  tb <- dplyr::rename(tb, "group" = "trat")
  colnames(tb)

gg_05 <- ggplot(tb, aes(x=`Caudate nucleus`, y=`S. nigra`,color=group)) +
    geom_point(aes(shape=group),size=4)+
    scale_shape_manual(values=formaPuntoGrupo)+
#    ggtitle(TeX(r'(MDA Concentration (nM))'))+
    scale_color_manual(breaks = tmtos , values = tmtos_colores)

ggsave("salidas/rotnano-05.png", plot = gg_05, dpi=300, width = 7, height = 4.5, unit = "in")

```

La gráfica correspondiente al PCA queda: 

<!-- Chunk 28 -->
```{r ,message=FALSE,warning=FALSE}
tb3.pca <- prcomp(subset(tb3_w1,select=-c(id,trat,rat)) , center = TRUE,scale. = TRUE)

gg_06 <- ggbiplot(
  tb3.pca,
  ellipse = TRUE,  ellipse.prob = nivel_probabilidad,
  labels = tb3_w1$id,
  groups = tb3_w1$trat
) +
  scale_color_manual(breaks = tmtos , values = tmtos_colores) +
  #scale_shape_manual(breaks = tmtos ,values=tmtos_colores) +
#  labs(title = "MDA Concentration (nM)") +
  tema_box

ggsave("salidas/rotnano-06.png", plot = gg_06, dpi=300, width = 7, height = 4.5, unit = "in")

```

Tabla de intersección de elipses (Porcentajes de áreas)


```{r ,message=FALSE,warning=FALSE}
# https://search.r-project.org/CRAN/refmans/shipunov/html/Ellipses.html
  ee <- Ellipses(tb3.pca$x[, c("PC1", "PC2")], tb3_w1$trat, level=nivel_probabilidad, plot=FALSE)
  Overlap(ee)
```

<br>

<!-- Chunk 29 -->
```{r ,message=FALSE,warning=FALSE}
out3 <- TablaOutliers(tb3_w[,c(3,4,1,5)],2) %>%
  mutate(c2 = TablaOutliers(tb3_w[,c(3,4,1,5)],2) %>%
           pull(` `) %>% 
           str_trim() %>% 
           str_replace("\\|", ""),
         c4 = TablaOutliers(tb3_w[,c(3,4,1,5)],2) %>%
           pull(` .1`) %>% 
           str_trim() %>% 
           str_replace("\\|", "")) %>% 
  select(c(1,7,3,8,5,6))


gt(out3) %>%
  cols_label(c2 = "", c4 = "") %>%
  tab_style(style = cell_text(color = "red", weight = "bold"),
            locations = list(cells_body(columns = c(2, 4)))) %>% 
  cols_width(c(1,3,5)~px(150),
             6~50)

```


<!--------------------------------------------------------->
<!--------------------------------------------------------->
<br>

#### <b><u>Archivo 1,Tabla 4:</u></b> Antioxidant enzymes in blood 
La tabla 4, ANTIOXIDANT ENZYMES IN BLOOD, tiene tres variables:

* Catalase specific activity ($\mu$U/ml): CAT_act

* (GPx activity product)NADPH (nmol/ml): GPx_act

* SOD Activity  (% inhibition rate): SOD_act

La gráfica de PCA indica un bajo traslape entre las parejas de grupos:
Ctrl vs ROT y entre la pareja ROT vs ROT/nano-PSO.

<!-- Chunk 30 -->
```{r ,message=FALSE,warning=FALSE}
  tb <- as_tibble(tb4_w)
  tb <- dplyr::rename(tb, 
                      "group" = "trat",
                      "CAT_act" = "Catalase specific activity (mU/ml)",
                      "GPx_act" = "(GPx activity product)NADPH (nmol/ml)",
                      "SOD_act" = "SOD Activity  (% inhibition rate)"
                      )
  tb4.pca <- prcomp(subset(tb,select=-c(id,group,rat)), center = TRUE,scale. = TRUE)


gg_07 <- ggbiplot(
  tb4.pca,
  ellipse = TRUE,  ellipse.prob = nivel_probabilidad,
  labels = tb$id,
  groups = tb$group
) +
  scale_color_manual(breaks = tmtos , values = tmtos_colores) +
  #scale_shape_manual(breaks = tmtos ,values=tmtos_colores) +
#  labs(title = "ANTIOXIDANT ENZYMES IN BLOOD") +
  tema_box

ggsave("salidas/rotnano-07.png", plot = gg_07, dpi=300, width = 7, height = 4.5, unit = "in")

```

Tabla de intersección de elipses (Porcentajes de áreas)


```{r ,message=FALSE,warning=FALSE}
# https://search.r-project.org/CRAN/refmans/shipunov/html/Ellipses.html
  ee <- Ellipses(tb4.pca$x[, c("PC1", "PC2")], tb$group, level=nivel_probabilidad, plot=FALSE)
  Overlap(ee)
```


<br>


<!-- Chunk 31 -->
```{r ,message=FALSE,warning=FALSE}
out4 <- TablaOutliers(tb4_w[,c(3,4,5,1,6)],3) %>%
  mutate(c2 = TablaOutliers(tb4_w[,c(3,4,5,1,6)],3) %>%
           pull(` `) %>% 
           str_trim() %>% 
           str_replace("\\|", ""),
         c4 = TablaOutliers(tb4_w[,c(3,4,5,1,6)],3) %>%
           pull(` .1`) %>% 
           str_trim() %>% 
           str_replace("\\|", ""),
         c6 = TablaOutliers(tb4_w[,c(3,4,5,1,6)],3) %>%
           pull(` .2`) %>% 
           str_trim() %>% 
           str_replace("\\|", "")) %>% 
  select(c(1,9,3,10,5,11,7,8))


gt(out4) %>%
  cols_label(c2 = "", c4 = "", c6 = "",
             `Catalase specific activity (mU/ml)` = "Catalase",
             `(GPx activity product)NADPH (nmol/ml)` = "NADPH",
             `SOD Activity  (% inhibition rate)`	= "SOD") %>%
  tab_style(style = cell_text(color = "red", weight = "bold"),
            locations = list(cells_body(columns = c(2, 4, 6)))) %>% 
  cols_width(c(1,3,5)~px(80),
             7~150,
             8~50)

```

<!--------------------------------------------------------->
<!--------------------------------------------------------->


<br>

####  <b><u>Archivo 1,Tabla 5:</u></b> Latency (sec) 

La tabla Latency (sec) tiene dos variables "21 days" y "42 days". La gráfica de dispersión de los datos
se proporciona a continuación.

```{r ,message=FALSE,warning=FALSE}
  tb <- as_tibble(tb5_w)
  tb <- dplyr::rename(tb, "group" = "trat")
  
gg_08 <-  ggplot(tb, aes(x=`21 days`, y=`42 days`,color=group)) +
    geom_point(aes(shape=group),size=4)+
    scale_shape_manual(values=formaPuntoGrupo)+
    #ggtitle(TeX(r'(Latency (sec))'))+
    scale_color_manual(breaks = tmtos , values = tmtos_colores)

ggsave("salidas/rotnano-08.png", plot = gg_08, dpi=300, width = 7, height = 4.5, unit = "in")

```


<!-- Chunk 32 -->
```{r ,message=FALSE,warning=FALSE}
tb5.pca <- prcomp(subset(tb5_w,select=-c(id,trat,rat)), center = TRUE,scale. = TRUE)

gg_09 <- ggbiplot(
  tb5.pca,
  ellipse = TRUE,  ellipse.prob = nivel_probabilidad,
  labels = tb5_w$id,
  groups = tb5_w$trat
) +
  scale_color_manual(breaks = tmtos , values = tmtos_colores) +
  #scale_shape_manual(breaks = tmtos ,values=tmtos_colores) +
  #labs(title = "LATENCY") +
  tema_box

ggsave("salidas/rotnano-09.png", plot = gg_09, dpi=300, width = 7, height = 4.5, unit = "in")

```

Tabla de intersección de elipses (Porcentajes de áreas)


```{r ,message=FALSE,warning=FALSE}
# https://search.r-project.org/CRAN/refmans/shipunov/html/Ellipses.html
  ee <- Ellipses(tb5.pca$x[, c("PC1", "PC2")], tb5_w$trat, level=nivel_probabilidad, plot=FALSE)
  Overlap(ee)
```

<br>

<!-- Chunk 33 -->
```{r ,message=FALSE,warning=FALSE}
out5 <- TablaOutliers(tb5_w[,c(3,4,1,5)],2) %>%
  mutate(c2 = TablaOutliers(tb5_w[,c(3,4,1,5)],2) %>%
           pull(` `) %>% 
           str_trim() %>% 
           str_replace("\\|", ""),
         c4 = TablaOutliers(tb5_w[,c(3,4,1,5)],2) %>%
           pull(` .1`) %>% 
           str_trim() %>% 
           str_replace("\\|", "")) %>% 
  select(c(1,7,3,8,5,6))


gt(out5) %>%
  cols_label(c2 = "", c4 = "") %>%
  tab_style(style = cell_text(color = "red", weight = "bold"),
            locations = list(cells_body(columns = c(2, 4)))) %>% 
  cols_width(c(1,3,6)~px(80),
             5~150)

```


<br>

####  <b><u>Archivo 1,Tabla 6:</u></b>  Biochemical indicators 
La tabla BIOCHEMICAL INDICATORS tiene tres variables:

* GLUCOSE (mmol/L): GLUCOSE

* TRIGLYCERIDES (mmol/L): TRIGLYCERIDES

* CHOLESTEROL (mmol/L): CHOLESTEROL

<!-- Chunk 34 -->
```{r ,message=FALSE,warning=FALSE}
tb6_w <- as_tibble(tb6_w)
tb6_w <- dplyr::rename(tb6_w, 
                      "GLUCOSE (mmol/L)" = "GLUCOSE",
                      "TRIGLYCERIDES (mmol/L)" = "TRIGLYCERIDES",
                      "CHOLESTEROL (mmol/L)" = "CHOLESTEROL"
                      )

tb6.pca <- prcomp(subset(tb6_w,select=-c(id,trat,rat)), center = TRUE,scale. = TRUE)

gg_10 <- ggbiplot(
  tb6.pca,
  ellipse = TRUE,  ellipse.prob = nivel_probabilidad,
  labels = tb6_w$id,
  groups = tb6_w$trat
) +
  scale_color_manual(breaks = tmtos , values = tmtos_colores) +
  #scale_shape_manual(breaks = tmtos ,values=tmtos_colores) +
  #labs(title = "BIOCHEMICAL INDICATORS ") +
  tema_box

ggsave("salidas/rotnano-10.png", plot = gg_10, dpi=300, width = 7, height = 4.5, unit = "in")

```

Tabla de intersección de elipses (Porcentajes de áreas)


```{r ,message=FALSE,warning=FALSE}
# https://search.r-project.org/CRAN/refmans/shipunov/html/Ellipses.html
  ee <- Ellipses(tb6.pca$x[, c("PC1", "PC2")], tb6_w$trat, level=nivel_probabilidad, plot=FALSE)
  Overlap(ee)
```


<br>


<!-- Chunk 35 -->
```{r ,message=FALSE,warning=FALSE}
out6 <- TablaOutliers(tb6_w[,c(3,4,5,1,6)],3) %>%
  mutate(c2 = TablaOutliers(tb6_w[,c(3,4,5,1,6)],3) %>%
           pull(` `) %>% 
           str_trim() %>% 
           str_replace("\\|", ""),
         c4 = TablaOutliers(tb6_w[,c(3,4,5,1,6)],3) %>%
           pull(` .1`) %>% 
           str_trim() %>% 
           str_replace("\\|", ""),
         c6 = TablaOutliers(tb6_w[,c(3,4,5,1,6)],3) %>%
           pull(` .2`) %>% 
           str_trim() %>% 
           str_replace("\\|", "")) %>% 
  select(c(1,9,3,10,5,11,7,8))


gt(out6) %>%
  cols_label(c2 = "", c4 = "", c6 = "") %>% 
  tab_style(style = cell_text(color = "red", weight = "bold"),
            locations = list(cells_body(columns = c(2, 4, 6)))) %>% 
  cols_width(c(1,3,5)~px(80),
             7~150,
             8~50)


```


<br>

#### <b><u>Archivo 2,Tabla 1:</u></b> Neurotransmiters and Metabolites in Caudate nucleus

<!-- Chunk 36 -->
```{r ,message=FALSE,warning=FALSE}
tb7.pca <- prcomp(subset(tb7_w,select=-c(id,trat,rat)), center = TRUE,scale. = TRUE)

gg_11 <- ggbiplot(tb7.pca,ellipse=TRUE,  labels=tb7_w$id, groups=tb7_w$trat)+
  scale_color_manual(breaks = tmtos ,values=tmtos_colores) +
  #scale_shape_manual(breaks = tmtos ,values=tmtos_colores) +
  #labs(title = "NEUROTRANSMITERS AND METABOLITES IN Caudate nucleus") +
  tema_box 

ggsave("salidas/rotnano-11.png", plot = gg_11, dpi=300, width = 7, height = 4.5, unit = "in")

```

Tabla de intersección de elipses (Porcentajes de áreas)


```{r ,message=FALSE,warning=FALSE}
# https://search.r-project.org/CRAN/refmans/shipunov/html/Ellipses.html
  ee <- Ellipses(tb7.pca$x[, c("PC1", "PC2")], tb7_w$trat, level=nivel_probabilidad, plot=FALSE)
  Overlap(ee)
```

<br>


<!-- Chunk 37 -->
```{r ,message=FALSE,warning=FALSE}
out7 <- TablaOutliers(tb7_w[,c(3,4,5,6,1,7)],4) %>%
  mutate(c2 = TablaOutliers(tb7_w[,c(3,4,5,6,1,7)],4) %>%
           pull(` `) %>% 
           str_trim() %>% 
           str_replace("\\|", ""),
         c4 = TablaOutliers(tb7_w[,c(3,4,5,6,1,7)],4) %>%
           pull(` .1`) %>% 
           str_trim() %>% 
           str_replace("\\|", ""),
         c6 = TablaOutliers(tb7_w[,c(3,4,5,6,1,7)],4) %>%
           pull(` .2`) %>% 
           str_trim() %>% 
           str_replace("\\|", ""),
         c8 = TablaOutliers(tb7_w[,c(3,4,5,6,1,7)],4) %>%
           pull(` .3`) %>% 
           str_trim() %>% 
           str_replace("\\|", "")) %>% 
  select(c(1,11,3,12,5,13,7,14,9,10))


gt(out7) %>%
  cols_label(c2 = "", c4 = "", c6 = "", c8 = "") %>% 
  tab_style(style = cell_text(color = "red", weight = "bold"),
            locations = list(cells_body(columns = c(2, 4, 6, 8)))) %>% 
  cols_width(c(1,3,5,7)~px(80),
             9~150,
             10~50)

```


<br>

#### <b><u>Archivo 2,Tabla 2:</u></b> Neurotransmiters and Metabolites in S. nigra

En este único caso los nombres de los individuos indican cómo se conformaron los pools para la obtención de la variable. 


<!-- Chunk 38 -->
```{r ,message=FALSE,warning=FALSE}
tb8.pca <- prcomp(tb8_w[,3:6], center = TRUE,scale. = TRUE)

gg_12 <- ggbiplot(
  tb8.pca,
  ellipse = TRUE,  ellipse.prob = nivel_probabilidad,
  labels = tb8_w$rat,
  groups = tb8_w$trat
) +
  scale_color_manual(breaks = tmtos , values = tmtos_colores) +
  #scale_shape_manual(breaks = tmtos ,values=tmtos_colores) +
  #labs(title = "NEUROTRANSMITERS AND METABOLITES IN  S. nigra") +
  tema_box

ggsave("salidas/rotnano-12.png", plot = gg_12, dpi=300, width = 7, height = 4.5, unit = "in")

```
<br>

Tabla de intersección de elipses (Porcentajes de áreas)


```{r ,message=FALSE,warning=FALSE}
# https://search.r-project.org/CRAN/refmans/shipunov/html/Ellipses.html
  ee <- Ellipses(tb8.pca$x[, c("PC1", "PC2")], tb8_w$trat, level=nivel_probabilidad, plot=FALSE)
  Overlap(ee)
```
<br>


<!-- Chunk 39 -->
```{r ,message=FALSE,warning=FALSE}
out8 <- TablaOutliers(tb8_w[,c(3,4,5,6,1,2)],4) %>%
  mutate(c2 = TablaOutliers(tb8_w[,c(3,4,5,6,1,2)],4) %>%
           pull(` `) %>% 
           str_trim() %>% 
           str_replace("\\|", ""),
         c4 = TablaOutliers(tb8_w[,c(3,4,5,6,1,2)],4) %>%
           pull(` .1`) %>% 
           str_trim() %>% 
           str_replace("\\|", ""),
         c6 = TablaOutliers(tb8_w[,c(3,4,5,6,1,2)],4) %>%
           pull(` .2`) %>% 
           str_trim() %>% 
           str_replace("\\|", ""),
         c8 = TablaOutliers(tb8_w[,c(3,4,5,6,1,2)],4) %>%
           pull(` .3`) %>% 
           str_trim() %>% 
           str_replace("\\|", "")) %>% 
  select(c(1,11,3,12,5,13,7,14,9,10))


gt(out8) %>%
  cols_label(c2 = "", c4 = "", c6 = "", c8 = "") %>% 
  tab_style(style = cell_text(color = "red", weight = "bold"),
            locations = list(cells_body(columns = c(2, 4, 6, 8)))) %>% 
  cols_width(c(1,3,5,7)~px(80),
             9~150,
             10~50)

```


<br>


####  <b><u>Archivo 3,Tabla 1:</u></b>  Gene relative Expression in Caudate nucleus

<!-- Chunk 40 -->
```{r ,message=FALSE,warning=FALSE}
tb9.pca <- prcomp(subset(tb9_w,select=-c(id,trat,rat)), center = TRUE,scale. = TRUE)

gg_13 <- ggbiplot(
  tb9.pca,
  ellipse = TRUE,  ellipse.prob = nivel_probabilidad,
  labels = tb9_w$id,
  groups = tb9_w$trat
) +
  scale_color_manual(breaks = tmtos , values = tmtos_colores) +
  #scale_shape_manual(breaks = tmtos ,values=tmtos_colores) +
  #labs(title = "GENE RELATIVE EXPRESSION IN Caudate nucleus") +
  tema_box

ggsave("salidas/rotnano-13.png", plot = gg_13, dpi=300, width = 7, height = 4.5, unit = "in")
  
```
<br>

Tabla de intersección de elipses (Porcentajes de áreas)


```{r ,message=FALSE,warning=FALSE}
# https://search.r-project.org/CRAN/refmans/shipunov/html/Ellipses.html
  ee <- Ellipses(tb9.pca$x[, c("PC1", "PC2")], tb9_w$trat, level=nivel_probabilidad, plot=FALSE)
  Overlap(ee)
```
<br>


<!-- Chunk 41 -->
```{r ,message=FALSE,warning=FALSE}
out9 <- TablaOutliers(tb9_w[,c(3:9,1,10)],7) %>%
  mutate(c2 = TablaOutliers(tb9_w[,c(3:9,1,10)],7) %>%
           pull(` `) %>% 
           str_trim() %>% 
           str_replace("\\|", ""),
         c4 = TablaOutliers(tb9_w[,c(3:9,1,10)],7) %>%
           pull(` .1`) %>% 
           str_trim() %>% 
           str_replace("\\|", ""),
         c6 = TablaOutliers(tb9_w[,c(3:9,1,10)],7) %>%
           pull(` .2`) %>% 
           str_trim() %>% 
           str_replace("\\|", ""),
         c8 = TablaOutliers(tb9_w[,c(3:9,1,10)],7) %>%
           pull(` .3`) %>% 
           str_trim() %>% 
           str_replace("\\|", ""),
         c10 = TablaOutliers(tb9_w[,c(3:9,1,10)],7) %>%
           pull(` .4`) %>% 
           str_trim() %>% 
           str_replace("\\|", ""),
         c12 = TablaOutliers(tb9_w[,c(3:9,1,10)],7) %>%
           pull(` .5`) %>% 
           str_trim() %>% 
           str_replace("\\|", ""),
         c14 = TablaOutliers(tb9_w[,c(3:9,1,10)],7) %>%
           pull(` .6`) %>% 
           str_trim() %>% 
           str_replace("\\|", "")) %>% 
  select(c(1,17,3,18,5,19,7,20,9,21,11,22,13,23,15,16))


gt(out9) %>%
  cols_label(c2 = "", c4 = "", c6 = "", c8 = "",
             c10 = "", c12 = "", c14 = "") %>% 
  fmt_number(columns = c(1,3,5,7,9,11,13),
             decimals = 4) %>% 
  tab_style(style = cell_text(color = "red", weight = "bold"),
            locations = list(cells_body(columns = c(2, 4, 6, 8,10,12,14))))

```

<br>

### Tablas correlacionadas

<br>

#### Tablas 4, 6 y 9
Las tablas 4 (ANTIOXIDANT ENZYMES IN BLOOD), 6 (BIOCHEMICAL INDICATORS) y 9 (GENE RELATIVE EXPRESSION IN Caudate nucleus) tienen información sobre los mismos individuos lo cual permite buscar correlaciones entre los datos. En este caso la tabla resultante tiene 13 variables numéricas. Sin embargo, la explicación de la varianza parece reducida: PC1 explica el 21.8%; PC1 y PC2 explican el 37.39%; PC1 a PC3: explican el 51.23%. En el espaci PC1-PC2 parece ampliarse la diferencia entre los grupos ROT y ROT/nano-PSO.

```{r}
df2.pca <- prcomp(subset(df2,select=-c(id,trat,rat)), center = TRUE,scale. = TRUE)
  

  100*cumsum(df2.pca$sdev**2)/13

gg_14 <-  ggbiplot(
    df2.pca,
    ellipse = TRUE,ellipse.prob = nivel_probabilidad,
    labels = df2$id,
    groups = df2$trat
  ) +
    scale_color_manual(breaks = tmtos , values = tmtos_colores) +
    #scale_shape_manual(breaks = tmtos ,values=tmtos_colores) +
    #labs(title = "Join of  tables 4, 6, and 9") +
    tema_box

  ee <- Ellipses(df2.pca$x[, c("PC1", "PC2")], df2$trat, level=nivel_probabilidad, plot=FALSE)
  Overlap(ee)

ggsave("salidas/rotnano-14.png", plot = gg_14, dpi=300, width = 7, height = 4.5, unit = "in")

```

### Conclusión
Las diferencias mostradas en los diferentes grupos de acuerdo a las tablas proporcionadas se ilustran
en la siguiente tabla. En ella se indica la tabla con la simbología TX, donde X representa la enumeración interna seguido por la descripción de la misma. Un signo "+" en rojo significa una fuerte separación entre los grupos por medio de la información proporcionada en la tabla. La aparición de una tabla sin este signo significa que la intersección entre los grupos es reducida. 

<!-- Chunk 05 -->
```{r , echo =FALSE, out.width="80%"} 
knitr::include_graphics("imagenes/tabla-PCA-conclusion.png")
```
